# Supplementary material for: Tree species occurring in Amazonian wetland forests consistently show broader range sizes and niche breadths than trees in upland forests
Source: Ecol Evol. 2024 Apr 25;14(4):e11230. doi: 10.1002/ece3.11230 (PMC11045914; doi:10.1002/ece3.11230)
Supplement: Supplementary file 1 — Table S1. [file ECE3-14-e11230-s001.xlsx]

## Sheet: Table S1
Supplementary table for Tree species occurring in Amazonian wetland forests consistently show broader range sizes and niche breadths than trees in upland forests Bruno Garcia Luize1, 2; Clarisse Palma Silva2; Tadeu Siqueira1; Thiago Sanna Freire Silva1,3 1 – Departamento de Ecologia, Instituto de Biociências, Universidade Estadual Paulista (UNESP), Rio Claro, Brasil. 2 – Departamento de Biologia …
ID	group	family	genus	spname	fullname	num_point	range.size	log10 range.size	min.bio_12	max.bio_12	min.bio_12.Z	max.bio_12.Z	breadth.bio_12	breadth.bio_12.Z	min.bio_15	max.bio_15	min.bio_15.Z	max.bio_15.Z	breadth.bio_15	breadth.bio_15.Z	min.wtd	max.wtd	min.wtd.Z	max.wtd.Z	breadth.wtd	breadth.wtd.Z	min.aet	max.aet	min.aet.Z	max.aet.Z	breadth.aet	breadth.aet.Z	AWTSP	life.form
1	Angiosperm	Leguminosae	Abarema	Abarema acreana	Abarema acreana (J.F.Macbr.) L.Rico	12	22601	4.35413	1887	4967.93	0.397101	3.96148	3080.93	3.56438	21.1333	65.2667	0.397101	3.96148	44.1333	3.56438	0	9.7504	-0.566685	-0.32936	9.7504	0.237325	1376.13	1611.87	0.769152	1.32231	235.733	0.553162	Notwetl	tree
2	Angiosperm	Leguminosae	Abarema	Abarema adenophora	Abarema adenophora (Ducke) Barneby & J.W.Grimes	12	36062	4.55705	2170.87	2586.33	0.725511	1.20617	415.467	0.48066	31.9333	46.6	0.725511	1.20617	14.6667	0.48066	0	14.3718	-0.566685	-0.216873	14.3718	0.349811	1396.73	1535.4	0.817491	1.14288	138.667	0.32539	wetl	tree
3	Angiosperm	Leguminosae	Abarema	Abarema auriculata	Abarema auriculata (Benth.) Barneby & J.W.Grimes	41	80070	4.90347	2028	2928.2	0.560226	1.60168	900.2	1.04145	21	58	0.560226	1.60168	37	1.04145	0	14.111	-0.566685	-0.223222	14.111	0.343463	1359	1698.73	0.728947	1.52615	339.733	0.797205	wetl	shrub/ tree
4	Angiosperm	Leguminosae	Abarema	Abarema barbouriana	Abarema barbouriana (Standl.) Barneby & J.W.Grimes	118	1048006	6.02036	2118.7	4342.03	0.665158	3.23737	2223.33	2.57221	20	61.2333	0.665158	3.23737	41.2333	2.57221	0	93.0213	-0.566685	1.69746	93.0213	2.26414	1238.77	1704.23	0.446813	1.53906	465.467	1.09225	wetl	tree
5	Angiosperm	Leguminosae	Abarema	Abarema campestris	Abarema campestris (Spruce ex Benth.) Barneby & J.W.Grimes	20	142722	5.15449	1921.87	2561.4	0.437439	1.17732	639.533	0.739886	35.6667	71.7333	0.437439	1.17732	36.0667	0.739886	0	25.1394	-0.566685	0.0452093	25.1394	0.611894	1216	1452.73	0.393389	0.948898	236.733	0.555509	Notwetl	shrub/ tree
6	Angiosperm	Leguminosae	Abarema	Abarema cochleata	Abarema cochleata (Willd.) Barneby & J.W.Grimes	95	565978	5.7528	1718.33	2571.07	0.201968	1.18851	852.733	0.98654	34.5333	84	0.201968	1.18851	49.4667	0.98654	0	25.2978	-0.566685	0.0490654	25.2978	0.61575	1074.13	1514.57	0.0604908	1.09399	440.433	1.0335	wetl	tree
7	Angiosperm	Leguminosae	Abarema	Abarema commutata	Abarema commutata Barneby & J.W.Grimes	4	1139	3.05652	1635	2456	0.105559	1.05539	821	0.949827	54	79	0.105559	1.05539	25	0.949827	0	34.4996	-0.566685	0.273036	34.4996	0.839721	1055	1346	0.0155933	0.698442	291	0.682849	Notwetl	tree
8	Angiosperm	Leguminosae	Abarema	Abarema curvicarpa	Abarema curvicarpa (H.S.Irwin) Barneby & J.W.Grimes	20	32848	4.51651	2304.13	3503.73	0.879689	2.26752	1199.6	1.38784	33.2667	52	0.879689	2.26752	18.7333	1.38784	0	45.7517	-0.566685	0.546914	45.7517	1.1136	1356.33	1553.93	0.72269	1.18637	197.6	0.46368	Notwetl	tree
9	Angiosperm	Leguminosae	Abarema	Abarema ferruginea	Abarema ferruginea (Benth.) Pittier	3	429	2.63246	2161	2182	0.714096	0.738391	21	0.0242952	58	58	0.714096	0.738391	0	0.0242952	72.2387	96.3748	1.19161	1.77908	24.1361	0.587473	1305	1306	0.602233	0.60458	1	0.00234656	Notwetl	tree
10	Angiosperm	Leguminosae	Abarema	Abarema floribunda	Abarema floribunda (Spruce ex Benth.) Barneby & J.W.Grimes	60	544099	5.73568	2154.47	3112.53	0.706537	1.81494	958.067	1.1084	20	50.7333	0.706537	1.81494	30.7333	1.1084	0	13.9641	-0.566685	-0.226798	13.9641	0.339887	1368.13	1685.27	0.750379	1.49455	317.133	0.744172	wetl	tree
11	Angiosperm	Leguminosae	Abarema	Abarema gallorum	Abarema gallorum Barneby & J.W.Grimes	6	6022	3.77974	2465	3634	1.0658	2.41823	1169	1.35243	36	51	1.0658	2.41823	15	1.35243	0.405992	42.909	-0.556803	0.477721	42.503	1.03452	1350	1485	0.707828	1.02461	135	0.316786	Notwetl	tree
12	Angiosperm	Leguminosae	Abarema	Abarema jupunba	Abarema jupunba (Willd.) Britton & Killip	538	6724015	6.82763	1521.67	3548.33	-0.0255584	2.31912	2026.67	2.34468	19	68.3333	-0.0255584	2.31912	49.3333	2.34468	0	51.6282	-0.566685	0.689947	51.6282	1.25663	1144	1644	0.224437	1.39772	500	1.17328	wetl	tree
13	Angiosperm	Leguminosae	Abarema	Abarema laeta	Abarema laeta (Benth.) Barneby & J.W.Grimes	173	1296722	6.11285	2138.6	3427.17	0.688181	2.17894	1288.57	1.49076	16	48	0.688181	2.17894	32	1.49076	0	20.2877	-0.566685	-0.0728818	20.2877	0.493803	1400	1689	0.825156	1.50331	289	0.678156	wetl	tree
14	Angiosperm	Leguminosae	Abarema	Abarema leucophylla	Abarema leucophylla (Spruce ex Benth.) Barneby & J.W.Grimes	67	272973	5.43612	2760	3429.27	1.40709	2.18137	669.267	0.774285	19	50.1333	1.40709	2.18137	31.1333	0.774285	0	15.1167	-0.566685	-0.198743	15.1167	0.367942	1556.67	1984	1.19278	2.19555	427.333	1.00276	wetl	tree
15	Angiosperm	Leguminosae	Abarema	Abarema macradenia	Abarema macradenia (Pittier) Barneby & J.W.Grimes	56	108904	5.03704	2222	4414.17	0.784668	3.32082	2192.17	2.53615	36	71.1667	0.784668	3.32082	35.1667	2.53615	0	92.9985	-0.566685	1.6969	92.9985	2.26359	1244.53	1582.57	0.460345	1.25356	338.033	0.793215	Notwetl	tree
16	Angiosperm	Leguminosae	Abarema	Abarema microcalyx	Abarema microcalyx (Spruce ex Benth.) Barneby & J.W.Grimes	43	203080	5.30767	2103	3333.33	0.646995	2.07039	1230.33	1.42339	20.5667	60.4333	0.646995	2.07039	39.8667	1.42339	0	18.664	-0.566685	-0.112402	18.664	0.454283	1280.43	1732.77	0.544586	1.60601	452.333	1.06143	wetl	tree
17	Angiosperm	Leguminosae	Abarema	Abarema piresii	Abarema piresii Barneby & J.W.Grimes	31	195954	5.29215	2043.07	2689.57	0.577657	1.3256	646.5	0.747946	33.3667	77	0.577657	1.3256	43.6333	0.747946	0	16.5855	-0.566685	-0.162994	16.5855	0.40369	1313.2	1549	0.621475	1.17479	235.8	0.553319	wetl	tree
18	Angiosperm	Leguminosae	Abarema	Abarema villifera	Abarema villifera (Ducke) Barneby & J.W.Grimes	8	1990	3.29885	2170.47	3405.8	0.725048	2.15422	1235.33	1.42918	24	71.6667	0.725048	2.15422	47.6667	1.42918	0	17.0071	-0.566685	-0.152732	17.0071	0.413952	1379.87	1972.87	0.777912	2.16942	593	1.39151	Notwetl	tree
19	Angiosperm	Euphorbiaceae	Acalypha	Acalypha cuneata	Acalypha cuneata Poepp.	367	1725412	6.23689	1376.33	3832	-0.193697	2.6473	2455.67	2.841	15	58.3333	-0.193697	2.6473	43.3333	2.841	0	73.653	-0.566685	1.22603	73.653	1.79272	1106.33	1689	0.13605	1.50331	582.667	1.36726	wetl	shrub/ tree
20	Angiosperm	Euphorbiaceae	Acalypha	Acalypha diversifolia	Acalypha diversifolia Jacq.	1684	4201488	6.6234	1401.33	3936.33	-0.164774	2.76801	2535	2.93278	22	76	-0.164774	2.76801	54	2.93278	0	77.0638	-0.566685	1.30905	77.0638	1.87573	1099	1630.73	0.118842	1.36659	531.733	1.24774	wetl	shrub/ tree
21	Angiosperm	Euphorbiaceae	Acalypha	Acalypha juruana	Acalypha juruana Ule	4	1129	3.05269	2040	2494	0.574109	1.09935	454	0.525239	34	74	0.574109	1.09935	40	0.525239	0	17.9641	-0.566685	-0.129437	17.9641	0.437248	1373	1548	0.761799	1.17245	175	0.410648	wetl	tree
22	Angiosperm	Polygalaceae	Acanthocladus	Acanthocladus scleroxylon	Acanthocladus scleroxylon (Ducke) B.Eriksen & B.StÃ¥hl	11	10480	4.02036	2430	3360.27	1.02531	2.10155	930.267	1.07624	17	46.7333	1.02531	2.10155	29.7333	1.07624	0.0666667	15.7019	-0.565062	-0.1845	15.6352	0.380561	1563	1697.93	1.20765	1.52427	134.933	0.316629	Notwetl	shrub/ tree
23	Angiosperm	Santalaceae	Acanthosyris	Acanthosyris annonagustata	Acanthosyris annonagustata C.Ulloa & P.JÃ¸rg.	19	8071	3.90693	2116.87	3255.87	0.663037	1.98076	1139	1.31773	15	64.9333	0.663037	1.98076	49.9333	1.31773	0	128.077	-0.566685	2.55071	128.077	3.1174	1402.53	1656.6	0.831101	1.42728	254.067	0.596183	wetl	tree
24	Angiosperm	Santalaceae	Acanthosyris	Acanthosyris asipapote	Acanthosyris asipapote M. Nee	7	1792	3.25334	1255	1888	-0.334069	0.398258	633	0.732327	44	50	-0.334069	0.398258	6	0.732327	0	7.61216	-0.566685	-0.381404	7.61216	0.18528	1062	1470	0.0320192	0.989416	408	0.957396	Notwetl	tree
25	Angiosperm	Chrysobalanaceae	Acioa	Acioa edulis	Acioa edulis Prance	14	49606	4.69553	2147	3033	0.697899	1.72293	886	1.02503	18	66.6667	0.697899	1.72293	48.6667	1.02503	0	11.1307	-0.566685	-0.295763	11.1307	0.270921	1366.67	1618	0.746938	1.33671	251.333	0.589769	wetl	tree
26	Angiosperm	Chrysobalanaceae	Acioa	Acioa longipendula	Acioa longipendula (Pilg.) Sothers & Prance	13	4466	3.64992	2120.2	2717.97	0.666894	1.35846	597.767	0.691565	26.3667	54.0667	0.666894	1.35846	27.7	0.691565	0	12.696	-0.566685	-0.257665	12.696	0.30902	1343.63	1570.9	0.692889	1.22618	227.267	0.533295	wetl	tree
27	Angiosperm	Chrysobalanaceae	Acioa	Acioa schultesii	Acioa schultesii Maguire	12	3812	3.58115	1326.27	3457	-0.25162	2.21346	2130.73	2.46508	23	67.1667	-0.25162	2.21346	44.1667	2.46508	0.0132	96.218	-0.566363	1.77526	96.2048	2.34163	1010.97	1983.97	-0.0877335	2.19547	973	2.2832	Notwetl	tree
28	Angiosperm	Malpighiaceae	Acmanthera	Acmanthera latifolia	Acmanthera latifolia (A.Juss.) Griseb.	29	30530	4.48473	2122.5	2561	0.669555	1.17686	438.5	0.507307	28	47	0.669555	1.17686	19	0.507307	0	5.18078	-0.566685	-0.440584	5.18078	0.1261	1378.33	1555.5	0.774314	1.19005	177.167	0.415732	wetl	tree
29	Angiosperm	Malpighiaceae	Acmanthera	Acmanthera longifolia	Acmanthera longifolia Nied.	4	1128	3.05231	2157	2237	0.709468	0.802021	80	0.0925532	40	75	0.709468	0.802021	35	0.0925532	0	17.9641	-0.566685	-0.129437	17.9641	0.437248	1373	1430	0.761799	0.895553	57	0.133754	Notwetl	tree
30	Angiosperm	Malpighiaceae	Acmanthera	Acmanthera parviflora	Acmanthera parviflora W.R.Anderson	8	608	2.7839	2270	2538.6	0.8402	1.15095	268.6	0.310747	38	42	0.8402	1.15095	4	0.310747	0	25.303	-0.566685	0.049192	25.303	0.615877	1464.2	1507	0.975805	1.07624	42.8	0.100433	Notwetl	tree
31	Angiosperm	Arecaceae	Acrocomia	Acrocomia aculeata	Acrocomia aculeata (Jacq.) Lodd. ex Mart.	248	2026741	6.3068	943.833	2491.43	-0.694062	1.09638	1547.6	1.79044	43.9333	97	-0.694062	1.09638	53.0667	1.79044	0	40.6951	-0.566685	0.423836	40.6951	0.990521	797.9	1386.1	-0.587707	0.792539	588.2	1.38025	Notwetl	palm tree
32	Angiosperm	Euphorbiaceae	Actinostemon	Actinostemon concolor	Actinostemon concolor (Spreng.) MÃ¼ll.Arg.	458	1342482	6.12791	777.467	1964.77	-0.886535	0.487071	1187.3	1.37361	13	63.6333	-0.886535	0.487071	50.6333	1.37361	0	73.9586	-0.566685	1.23347	73.9586	1.80015	655.733	1332.9	-0.92131	0.667702	677.167	1.58901	wetl	tree
33	Angiosperm	Euphorbiaceae	Actinostemon	Actinostemon klotzschii	Actinostemon klotzschii (Didr.) Pax	112	765542	5.88397	1100.67	1604.87	-0.51262	0.0706969	504.2	0.583317	27.4	77.5333	-0.51262	0.0706969	50.1333	0.583317	0	69.3738	-0.566685	1.12188	69.3738	1.68856	932.933	1199.67	-0.270843	0.355062	266.733	0.625906	Notwetl	shrub/ tree
34	Angiosperm	Euphorbiaceae	Adelia	Adelia triloba	Adelia triloba (MÃ¼ll.Arg.) Hemsl.	163	327091	5.51467	1409.67	3402.83	-0.155133	2.15079	1993.17	2.30592	28.1667	86	-0.155133	2.15079	57.8333	2.30592	0	61.5017	-0.566685	0.930268	61.5017	1.49695	1045.5	1519.67	-0.00669901	1.10596	474.167	1.11266	Notwetl	tree
35	Angiosperm	Euphorbiaceae	Adenophaedra	Adenophaedra grandifolia	Adenophaedra grandifolia (Klotzsch) MÃ¼ll.Arg.	89	138885	5.14266	1914.83	3524	0.429302	2.29097	1609.17	1.86167	25	52.8333	0.429302	2.29097	27.8333	1.86167	0.0393338	69.7634	-0.565727	1.13136	69.724	1.69708	1283	1548.67	0.550609	1.17401	265.667	0.623403	wetl	tree
36	Angiosperm	Rutaceae	Adiscanthus	Adiscanthus fusciflorus	Adiscanthus fusciflorus Ducke	51	149529	5.17473	2179.17	2941.83	0.735113	1.61745	762.667	0.882341	17	45.8333	0.735113	1.61745	28.8333	0.882341	0	12.1216	-0.566685	-0.271645	12.1216	0.295039	1400	1715	0.825156	1.56432	315	0.739166	wetl	tree
37	Angiosperm	Lamiaceae	Aegiphila	Aegiphila alba	Aegiphila alba Moldenke	79	151710	5.18101	1015.4	2921.6	-0.611266	1.59405	1906.2	2.20531	28.9333	97.1333	-0.611266	1.59405	68.2	2.20531	0	133.071	-0.566685	2.67226	133.071	3.23895	796	1539.4	-0.592166	1.15227	743.4	1.74443	Notwetl	tree
38	Angiosperm	Lamiaceae	Aegiphila	Aegiphila bracteolosa	Aegiphila bracteolosa Moldenke	54	409343	5.61209	1808.23	2845.97	0.305975	1.50654	1037.73	1.20057	26.5667	73.4333	0.305975	1.50654	46.8667	1.20057	0	27.3836	-0.566685	0.0998335	27.3836	0.666518	1282.83	1661.43	0.550218	1.43863	378.6	0.888407	wetl	tree
39	Angiosperm	Lamiaceae	Aegiphila	Aegiphila cordifolia	Aegiphila cordifolia (Ruiz & Pav.) Moldenke	8	1897	3.27807	1740.4	2911.07	0.227497	1.58186	1170.67	1.35436	17.1333	67.8	0.227497	1.58186	50.6667	1.35436	0	20.4173	-0.566685	-0.0697266	20.4173	0.496958	1196.67	1684.93	0.348023	1.49377	488.267	1.14575	Notwetl	tree
40	Angiosperm	Lamiaceae	Aegiphila	Aegiphila membranacea	Aegiphila membranacea Turcz.	34	106409	5.02698	1706	2726.67	0.1877	1.36852	1020.67	1.18082	39	71	0.1877	1.36852	32	1.18082	0	17.58	-0.566685	-0.138788	17.58	0.427897	1208.33	1501.33	0.375399	1.06294	293	0.687542	wetl	shrub/ tree
41	Angiosperm	Lamiaceae	Aegiphila	Aegiphila sordida	Aegiphila sordida Moldenke	8	12025	4.08009	596.4	2781.2	-1.09601	1.43161	2184.8	2.52763	44.1333	59.8	-1.09601	1.43161	15.6667	2.52763	0	28.368	-0.566685	0.123795	28.368	0.690479	502.733	1650.13	-1.28033	1.41211	1147.4	2.69244	Notwetl	tree
42	Angiosperm	Lamiaceae	Aegiphila	Aegiphila venezuelensis	Aegiphila venezuelensis Moldenke	15	140207	5.14677	2084.6	3333.33	0.625708	2.07039	1248.73	1.44468	26	62.3667	0.625708	2.07039	36.3667	1.44468	0.0680024	109.286	-0.565029	2.09335	109.218	2.65838	1283.83	1633.73	0.552564	1.37363	349.9	0.821061	Notwetl	shrub/ tree/ subshrub
43	Angiosperm	Lamiaceae	Aegiphila	Aegiphila verticillata	Aegiphila verticillata Vell.	309	2673557	6.42709	863.967	1643.13	-0.786461	0.114968	779.167	0.90143	35	83.0333	-0.786461	0.114968	48.0333	0.90143	0	81.4072	-0.566685	1.41477	81.4072	1.98145	733.833	1213.47	-0.738043	0.387445	479.633	1.12549	wetl	shrub/ tree/ subshrub
44	Angiosperm	Ericaceae	Agarista	Agarista duckei	Agarista duckei (Huber) Judd	11	8570	3.93298	1685.67	3207.53	0.164176	1.92485	1521.87	1.76067	47.3667	75	0.164176	1.92485	27.6333	1.76067	0	53.5916	-0.566685	0.737737	53.5916	1.30442	1263.17	1658.1	0.504069	1.4308	394.933	0.926735	Notwetl	shrub/ tree
45	Angiosperm	Opiliaceae	Agonandra	Agonandra brasiliensis	Agonandra brasiliensis Miers ex Benth. & Hook.f.	300	3987775	6.60073	1123.73	2292.53	-0.485933	0.866269	1168.8	1.3522	46.8667	87	-0.485933	0.866269	40.1333	1.3522	0	34.7735	-0.566685	0.279704	34.7735	0.846389	934.6	1393.67	-0.266932	0.810295	459.067	1.07723	wetl	tree
46	Angiosperm	Opiliaceae	Agonandra	Agonandra peruviana	Agonandra peruviana Hiepko	66	391999	5.59328	1494.93	3219.53	-0.0564866	1.93873	1724.6	1.99522	17	57	-0.0564866	1.93873	40	1.99522	0	101.01	-0.566685	1.89191	101.01	2.4586	1152.4	1651.4	0.244148	1.41508	499	1.17093	wetl	tree
47	Angiosperm	Opiliaceae	Agonandra	Agonandra silvatica	Agonandra silvatica Ducke	97	1237158	6.09243	1702.53	2925.27	0.183689	1.59829	1222.73	1.4146	17.3667	71	0.183689	1.59829	53.6333	1.4146	0	50.1912	-0.566685	0.654971	50.1912	1.22166	1253.83	1686.63	0.482168	1.49776	432.8	1.01559	wetl	tree
48	Angiosperm	Rubiaceae	Agouticarpa	Agouticarpa curviflora	Agouticarpa curviflora (Dwyer) C.H.Perss.	108	961716	5.98305	1675.13	3204.13	0.151989	1.92091	1529	1.76892	16	62.2667	0.151989	1.92091	46.2667	1.76892	0	74.8856	-0.566685	1.25603	74.8856	1.82272	1232.73	1686.13	0.432655	1.49659	453.4	1.06393	Notwetl	shrub/ tree
49	Angiosperm	Rubiaceae	Agouticarpa	Agouticarpa isernii	Agouticarpa isernii (Standl.) C.H.Perss.	85	402224	5.60447	1542	3681.13	-0.00203446	2.47276	2139.13	2.4748	16	52.5333	-0.00203446	2.47276	36.5333	2.4748	0	75.1278	-0.566685	1.26193	75.1278	1.82861	1140.2	1651.53	0.21552	1.41539	511.333	1.19987	Notwetl	tree
50	Angiosperm	Rubiaceae	Agouticarpa	Agouticarpa velutina	Agouticarpa velutina C.H.Perss.	30	135986	5.13349	2363.47	3527.6	0.948333	2.29514	1164.13	1.3468	12	24.7333	0.948333	2.29514	12.7333	1.3468	0	98.0202	-0.566685	1.81913	98.0202	2.38581	1557.4	1698	1.1945	1.52443	140.6	0.329926	Notwetl	tree
51	Angiosperm	Malvaceae	Aguiaria	Aguiaria excelsa	Aguiaria excelsa Ducke	5	1337	3.12613	2892	2949	1.5598	1.62574	57	0.0659442	18	19	1.5598	1.62574	1	0.0659442	0	2.84	-0.566685	-0.497559	2.84	0.0691257	1585	1597	1.25927	1.28743	12	0.0281587	Notwetl	tree
52	Angiosperm	Lauraceae	Aiouea	Aiouea benthamiana	Aiouea benthamiana Mez	6	1877	3.27346	1940	2494	0.458418	1.09935	554	0.640931	34	75	0.458418	1.09935	41	0.640931	0	17.9641	-0.566685	-0.129437	17.9641	0.437248	1371	1548	0.757106	1.17245	177	0.415341	Notwetl	tree
53	Angiosperm	Lauraceae	Aiouea	Aiouea dubia	Aiouea dubia (Kunth) Mez	56	96592	4.98494	975.2	2541.13	-0.657774	1.15388	1565.93	1.81165	28.8667	52.4667	-0.657774	1.15388	23.6	1.81165	0	180.632	-0.566685	3.82992	180.632	4.3966	825.867	1401	-0.522082	0.827503	575.133	1.34958	Notwetl	tree
54	Angiosperm	Lauraceae	Aiouea	Aiouea grandifolia	Aiouea grandifolia van der Werff	47	95164	4.97847	1752.37	2822.63	0.241342	1.47955	1070.27	1.23821	17	52	0.241342	1.47955	35	1.23821	0	69.8537	-0.566685	1.13356	69.8537	1.70024	1335.33	1699.23	0.673412	1.52733	363.9	0.853913	Notwetl	tree
55	Angiosperm	Lauraceae	Aiouea	Aiouea guianensis	Aiouea guianensis Aubl.	36	403615	5.60597	1299.67	2829.47	-0.282394	1.48746	1529.8	1.76985	33	62.1333	-0.282394	1.48746	29.1333	1.76985	0	48.9274	-0.566685	0.624209	48.9274	1.19089	1090.07	1525.53	0.0978793	1.11973	435.467	1.02185	Notwetl	tree
56	Angiosperm	Lauraceae	Aiouea	Aiouea impressa	Aiouea impressa (Meisn.) Kosterm.	5	1512	3.17955	1988	2463	0.51395	1.06348	475	0.549535	34	85	0.51395	1.06348	51	0.549535	5.40708	17.9641	-0.435076	-0.129437	12.5571	0.305639	1172	1517	0.290141	1.0997	345	0.809563	Notwetl	tree
57	Angiosperm	Lauraceae	Aiouea	Aiouea laevis	Aiouea laevis (Mart.) Kosterm.	19	9047	3.9565	1174.83	2414.5	-0.426815	1.00737	1239.67	1.43419	16.1667	75	-0.426815	1.00737	58.8333	1.43419	0	67.9425	-0.566685	1.08704	67.9425	1.65372	994.833	1404	-0.125591	0.834543	409.167	0.960134	wetl	tree
58	Angiosperm	Lauraceae	Aiouea	Aiouea longipetiolata	Aiouea longipetiolata van der Werff	12	24377	4.38698	1908.8	2888	0.422322	1.55517	979.2	1.13285	42	61	0.422322	1.55517	19	1.13285	0.540924	33.545	-0.553518	0.249801	33.0041	0.80332	1269.47	1425.67	0.518852	0.885385	156.2	0.366533	Notwetl	tree
59	Angiosperm	Lauraceae	Aiouea	Aiouea maguireana	Aiouea maguireana (C.K.Allen) S.S.Renner	21	27125	4.43337	2154.1	3304.17	0.706113	2.03664	1150.07	1.33053	18.3667	58.4333	0.706113	2.03664	40.0667	1.33053	0	10.4725	-0.566685	-0.311785	10.4725	0.2549	1330.97	1888.9	0.663166	1.97239	557.933	1.30922	Notwetl	tree
60	Angiosperm	Lauraceae	Aiouea	Aiouea myristicoides	Aiouea myristicoides Mez	13	3431	3.53542	1595.03	2339.17	0.0593206	0.92022	744.133	0.860899	39	78.3333	0.0593206	0.92022	39.3333	0.860899	0	27.9267	-0.566685	0.113053	27.9267	0.679738	1133.57	1457.87	0.199955	0.960944	324.3	0.760989	Notwetl	tree
61	Angiosperm	Lauraceae	Aiouea	Aiouea opaca	Aiouea opaca van der Werff	5	388	2.58883	2448	2448	1.04613	1.04613	0	0	42	42	1.04613	1.04613	0	0	20.287	22.8433	-0.0728984	-0.0106777	2.55631	0.0622206	1394	1400	0.811077	0.825156	6	0.0140794	Notwetl	tree
62	Angiosperm	Lauraceae	Aiouea	Aiouea piauhyensis	Aiouea piauhyensis (Meisn.) Mez	16	371842	5.57036	930.333	1974.13	-0.709681	0.497907	1043.8	1.20759	68.4667	84.2667	-0.709681	0.497907	15.8	1.20759	7.21266	45.3056	-0.391128	0.536056	38.093	0.927184	785.533	1313.2	-0.616726	0.621475	527.667	1.2382	Notwetl	shrub/ tree
63	Angiosperm	Lauraceae	Aiouea	Aiouea saligna	Aiouea saligna Meisn.	121	852089	5.93048	1233	1895.17	-0.359521	0.406549	662.167	0.766071	9.16667	74.8333	-0.359521	0.406549	65.6667	0.766071	0	47.2046	-0.566685	0.582277	47.2046	1.14896	1026.5	1276.83	-0.0512836	0.536138	250.333	0.587422	wetl	tree
64	Angiosperm	Lauraceae	Aiouea	Aiouea tomentella	Aiouea tomentella (Mez) S.S.Renner	19	19392	4.28762	1392.17	2603.17	-0.175379	1.22565	1211	1.40102	30.5	54.8333	-0.175379	1.22565	24.3333	1.40102	0.597681	137.721	-0.552137	2.78545	137.123	3.33758	1157	1557.5	0.254942	1.19474	400.5	0.939797	wetl	tree
65	Angiosperm	Lauraceae	Aiouea	Aiouea trinervis	Aiouea trinervis Meisn.	136	1377096	6.13896	1312.67	1906.67	-0.267354	0.419854	594	0.687208	33.6667	81	-0.267354	0.419854	47.3333	0.687208	0	39.8736	-0.566685	0.40384	39.8736	0.970524	1098	1353.67	0.116495	0.716432	255.667	0.599937	Notwetl	shrub/ tree
66	Angiosperm	Arecaceae	Aiphanes	Aiphanes aculeata	Aiphanes aculeata Willd.	8	23838	4.37727	1308.27	2373.53	-0.272444	0.959979	1065.27	1.23242	38	61.8	-0.272444	0.959979	23.8	1.23242	0	11.2316	-0.566685	-0.293308	11.2316	0.273376	1093.07	1557	0.104919	1.19357	463.933	1.08865	Notwetl	palm tree
67	Angiosperm	Arecaceae	Aiphanes	Aiphanes deltoidea	Aiphanes deltoidea Burret	7	19692	4.29429	2821	3220	1.47766	1.93927	399	0.461609	20	23	1.47766	1.93927	3	0.461609	0	3.35896	-0.566685	-0.484927	3.35896	0.0817572	1611	1687	1.32028	1.49862	76	0.178339	Notwetl	palm tree
68	Angiosperm	Arecaceae	Aiphanes	Aiphanes ulei	Aiphanes ulei (Dammer) Burret	114	494642	5.69429	2366.47	4085	0.951803	2.94	1718.53	1.9882	14	28	0.951803	2.94	14	1.9882	0	23.2792	-0.566685	-6.75226e-05	23.2792	0.566617	1450	1663.67	0.942484	1.44387	213.667	0.501382	Notwetl	palm tree
69	Angiosperm	Leguminosae	Albizia	Albizia carbonaria	Albizia carbonaria Britton	91	212726	5.32782	1329.67	4366.93	-0.247686	3.26617	3037.27	3.51386	28.2667	72	-0.247686	3.26617	43.7333	3.51386	0	124.037	-0.566685	2.45238	124.037	3.01906	1080.73	1604	0.0759781	1.30385	523.267	1.22788	Notwetl	tree
70	Angiosperm	Leguminosae	Albizia	Albizia glabripetala	Albizia glabripetala (H.S.Irwin) G.P.Lewis	24	40313	4.60545	1565	2219.67	0.0245746	0.781968	654.667	0.757394	61.6667	85	0.0245746	0.781968	23.3333	0.757394	0	19.9655	-0.566685	-0.0807242	19.9655	0.48596	1066	1339	0.0414055	0.682016	273	0.640611	wetl	tree
71	Angiosperm	Leguminosae	Albizia	Albizia multiflora	Albizia multiflora (Kunth) Barneby & J.W.Grimes	74	121241	5.08365	312.7	1971.8	-1.42423	0.495208	1659.1	1.91944	52.2667	121	-1.42423	0.495208	68.7333	1.91944	0	108.234	-0.566685	2.06774	108.234	2.63443	265.833	1321.97	-1.83623	0.642046	1056.13	2.47828	wetl	tree
72	Angiosperm	Leguminosae	Albizia	Albizia niopoides	Albizia niopoides (Spruce ex Benth.) Burkart	344	2551685	6.40683	966.4	1986	-0.667955	0.511636	1019.6	1.17959	34	96.7333	-0.667955	0.511636	62.7333	1.17959	0	58.0188	-0.566685	0.845495	58.0188	1.41218	823.6	1363	-0.527401	0.738334	539.4	1.26573	wetl	tree
73	Angiosperm	Leguminosae	Albizia	Albizia subdimidiata	Albizia subdimidiata (Splitg.) Barneby & J.W.Grimes	110	1593450	6.20234	1394.87	2626.47	-0.172255	1.2526	1231.6	1.42486	25.5333	70	-0.172255	1.2526	44.4667	1.42486	0	10.8814	-0.566685	-0.301831	10.8814	0.264854	1108.27	1668.07	0.140587	1.45419	559.8	1.3136	wetl	tree
74	Angiosperm	Euphorbiaceae	Alchornea	Alchornea acutifolia	Alchornea acutifolia MÃ¼ll.Arg.	38	222167	5.34668	1194.13	2644.67	-0.404487	1.27366	1450.53	1.67814	16.0667	49.9333	-0.404487	1.27366	33.8667	1.67814	0	153.187	-0.566685	3.1619	153.187	3.72859	1010.87	1648.33	-0.0879682	1.40789	637.467	1.49585	Notwetl	tree
75	Angiosperm	Euphorbiaceae	Alchornea	Alchornea discolor	Alchornea discolor Poepp.	435	6559807	6.81689	1370	2860.33	-0.201024	1.52317	1490.33	1.72419	26.6667	77.3333	-0.201024	1.52317	50.6667	1.72419	0	25.6605	-0.566685	0.0578938	25.6605	0.624578	1074.33	1615.67	0.0609601	1.33123	541.333	1.27027	wetl	shrub/ tree
76	Angiosperm	Euphorbiaceae	Alchornea	Alchornea fluviatilis	Alchornea fluviatilis Secco	33	106589	5.02771	1378.57	2924.47	-0.191113	1.59736	1545.9	1.78847	26.2667	72.6	-0.191113	1.59736	46.3333	1.78847	0	6.14246	-0.566685	-0.417177	6.14246	0.149508	1163.13	1595.77	0.269335	1.28453	432.633	1.0152	wetl	shrub/ tree
77	Angiosperm	Euphorbiaceae	Alchornea	Alchornea glandulosa	Alchornea glandulosa Poepp. & Endl.	833	3988566	6.60082	1283.8	3296.1	-0.30075	2.02731	2012.3	2.32806	20	68	-0.30075	2.02731	48	2.32806	0	121.671	-0.566685	2.39479	121.671	2.96147	1056.8	1616	0.0198171	1.33201	559.2	1.3122	wetl	tree
78	Angiosperm	Euphorbiaceae	Alchornea	Alchornea hilariana	Alchornea hilariana Baill.	7	4295	3.63296	1874	2681	0.382061	1.31569	807	0.93363	47	68	0.382061	1.31569	21	0.93363	1.96202	60.1054	-0.518929	0.896283	58.1434	1.41521	1290	1576	0.567035	1.23815	286	0.671116	Notwetl	shrub/ tree
79	Angiosperm	Euphorbiaceae	Alchornea	Alchornea latifolia	Alchornea latifolia Sw.	670	1889368	6.27632	1564	3726.67	0.0234177	2.52544	2162.67	2.50202	28.8667	80	0.0234177	2.52544	51.1333	2.50202	0	93.0043	-0.566685	1.69704	93.0043	2.26373	1102.6	1561.27	0.12729	1.20358	458.667	1.07629	wetl	tree
80	Angiosperm	Euphorbiaceae	Alchornea	Alchornea triplinervia	Alchornea triplinervia (Spreng.) MÃ¼ll.Arg.	1052	5539078	6.74344	898.1	2859.43	-0.746972	1.52212	1961.33	2.2691	19	71	-0.746972	1.52212	52	2.2691	0	91.8826	-0.566685	1.66974	91.8826	2.23643	752	1615	-0.695414	1.32967	863	2.02508	wetl	shrub/ tree
81	Angiosperm	Euphorbiaceae	Alchorneopsis	Alchorneopsis floribunda	Alchorneopsis floribunda (Benth.) MÃ¼ll.Arg.	233	2275351	6.35705	1883	4140.67	0.392474	3.0044	2257.67	2.61193	18	60.8333	0.392474	3.0044	42.8333	2.61193	0	60.426	-0.566685	0.904087	60.426	1.47077	1266.83	1660.5	0.512673	1.43644	393.667	0.923762	wetl	tree
82	Angiosperm	Leguminosae	Aldina	Aldina discolor	Aldina discolor Spruce ex Benth.	8	56751	4.75397	2206.47	3543.87	0.766697	2.31396	1337.4	1.54726	18	71.6	0.766697	2.31396	53.6	1.54726	0	17.7864	-0.566685	-0.133763	17.7864	0.432922	1387.27	1823.47	0.795277	1.81885	436.2	1.02357	Notwetl	tree
83	Angiosperm	Leguminosae	Aldina	Aldina heterophylla	Aldina heterophylla Spruce ex Benth.	28	38723	4.58797	2128.67	2567.93	0.676689	1.18488	439.267	0.508194	34	58.4	0.676689	1.18488	24.4	0.508194	0	24.1846	-0.566685	0.0219699	24.1846	0.588654	1365.07	1512	0.743183	1.08797	146.933	0.344788	wetl	tree
84	Angiosperm	Leguminosae	Aldina	Aldina insignis	Aldina insignis (Benth.) Endl.	4	4868	3.68735	1485	2963	-0.0679786	1.64194	1478	1.70992	43	83	-0.0679786	1.64194	40	1.70992	0	0	-0.566685	-0.566685	0	0	1040	1487	-0.0196051	1.02931	447	1.04891	wetl	tree
85	Angiosperm	Leguminosae	Aldina	Aldina kunhardtiana	Aldina kunhardtiana R.S.Cowan	14	4809	3.68205	2900.33	3434.67	1.56944	2.18762	534.333	0.618178	21.3333	51.3333	1.56944	2.18762	30	0.618178	0	4.79831	-0.566685	-0.449894	4.79831	0.116791	1625	1991	1.35313	2.21197	366	0.858841	wetl	tree
86	Angiosperm	Leguminosae	Aldina	Aldina latifolia	Aldina latifolia Spruce ex Benth.	65	221106	5.3446	2192.37	3409	0.750384	2.15793	1216.63	1.40754	18	58	0.750384	2.15793	40	1.40754	0	32.3563	-0.566685	0.220869	32.3563	0.787554	1398.03	1760.03	0.820541	1.67	362	0.849455	wetl	tree
87	Angiosperm	Leguminosae	Aldina	Aldina macrophylla	Aldina macrophylla Spruce ex Benth.	4	49495	4.69456	2157	3320	0.709468	2.05496	1163	1.34549	48	74	0.709468	2.05496	26	1.34549	17.9641	94.2655	-0.129437	1.72774	76.3014	1.85718	1373	1700	0.761799	1.52912	327	0.767325	wetl	tree
88	Angiosperm	Leguminosae	Aldina	Aldina microphylla	Aldina microphylla M.Yu.Gontsch. & Yakovlev	6	2462	3.39129	2094	2908	0.636583	1.57831	814	0.941729	18	58	0.636583	1.57831	40	0.941729	0	10.8151	-0.566685	-0.303446	10.8151	0.263239	1424	1599	0.881474	1.29212	175	0.410648	Notwetl	tree
89	Angiosperm	Leguminosae	Aldina	Aldina reticulata	Aldina reticulata R.S.Cowan	6	3528	3.54753	2948	3446	1.62459	2.20073	498	0.576144	25	53	1.62459	2.20073	28	0.576144	0	4.79601	-0.566685	-0.44995	4.79601	0.116735	1639	1983	1.38598	2.1932	344	0.807216	Notwetl	tree
90	Angiosperm	Leguminosae	Alexa	Alexa bauhiniiflora	Alexa bauhiniiflora Ducke	25	60198	4.77958	2045.9	3127.9	0.580935	1.83272	1082	1.25178	19	43	0.580935	1.83272	24	1.25178	0	90.1454	-0.566685	1.62746	90.1454	2.19414	1467.4	1735.47	0.983314	1.61235	268.067	0.629034	wetl	tree
91	Angiosperm	Leguminosae	Alexa	Alexa canaracunensis	Alexa canaracunensis Pittier	25	184770	5.26663	1797.7	3103.47	0.293789	1.80445	1305.77	1.51066	34	66.2667	0.293789	1.80445	32.2667	1.51066	0	108.848	-0.566685	2.08268	108.848	2.64936	1266.3	1630.8	0.511421	1.36674	364.5	0.855321	Notwetl	tree
92	Angiosperm	Leguminosae	Alexa	Alexa confusa	Alexa confusa Pittier	26	181146	5.25803	1993.2	3210.4	0.519966	1.92816	1217.2	1.4082	35.7333	72	0.519966	1.92816	36.2667	1.4082	0	94.6415	-0.566685	1.73689	94.6415	2.30358	1333.27	1607.67	0.668563	1.31246	274.4	0.643896	Notwetl	tree
93	Angiosperm	Leguminosae	Alexa	Alexa grandiflora	Alexa grandiflora Ducke	46	711369	5.85209	1962.93	2506.8	0.48495	1.11416	543.867	0.629208	45.6	77	0.48495	1.11416	31.4	0.629208	0	29.8502	-0.566685	0.15987	29.8502	0.726554	1223.87	1511.4	0.411849	1.08656	287.533	0.674714	wetl	tree
94	Angiosperm	Leguminosae	Alexa	Alexa imperatricis	Alexa imperatricis (R.H.Schomb.) Baill.	10	18887	4.27616	1965.8	2650.13	0.488266	1.27998	684.333	0.791715	32.0667	66	0.488266	1.27998	33.9333	0.791715	0	14.0762	-0.566685	-0.22407	14.0762	0.342615	1283.53	1623.13	0.55186	1.34875	339.6	0.796892	wetl	tree
95	Angiosperm	Leguminosae	Alexa	Alexa superba	Alexa superba R.S.Cowan	4	3158	3.49941	2072	2887	0.61113	1.55402	815	0.942886	36	43	0.61113	1.55402	7	0.942886	11.735	78.8516	-0.281054	1.35257	67.1166	1.63362	1499	1583	1.05747	1.25458	84	0.197111	wetl	tree
96	Angiosperm	Leguminosae	Alexa	Alexa wachenheimii	Alexa wachenheimii Benoist	10	9476	3.97663	1849.47	3557.73	0.353678	2.33	1708.27	1.97632	34.7333	62.6	0.353678	2.33	27.8667	1.97632	0	12.0495	-0.566685	-0.273399	12.0495	0.293286	1281.73	1461.4	0.547637	0.969235	179.667	0.421599	Notwetl	tree
97	Angiosperm	Rubiaceae	Alibertia	Alibertia claviflora	Alibertia claviflora K.Schum.	92	950948	5.97816	1649.73	3291.6	0.122604	2.0221	1641.87	1.8995	15.9667	54.0333	0.122604	2.0221	38.0667	1.8995	0	49.7437	-0.566685	0.644078	49.7437	1.21076	1302.17	1672.03	0.595585	1.4635	369.867	0.867914	wetl	tree
98	Angiosperm	Rubiaceae	Alibertia	Alibertia curviflora	Alibertia curviflora K.Schum.	28	403236	5.60556	1787.2	3273.93	0.281641	2.00167	1486.73	1.72002	17	60	0.281641	2.00167	43	1.72002	0	11.7228	-0.566685	-0.281351	11.7228	0.285333	1323.07	1711.6	0.644628	1.55634	388.533	0.911717	wetl	tree
99	Angiosperm	Rubiaceae	Alibertia	Alibertia edulis	Alibertia edulis (Rich.) A.Rich. ex DC.	1566	8797024	6.94434	1220.4	2878	-0.374098	1.5436	1657.6	1.9177	48	88	-0.374098	1.5436	40	1.9177	0	43.0334	-0.566685	0.480749	43.0334	1.04743	985	1452	-0.148666	0.947177	467	1.09584	wetl	shrub/ tree
100	Angiosperm	Rubiaceae	Alibertia	Alibertia itayensis	Alibertia itayensis Standl.	10	2993	3.47611	1434.67	3332.33	-0.12621	2.06923	1897.67	2.19544	15	68	-0.12621	2.06923	53	2.19544	0	107.568	-0.566685	2.05153	107.568	2.61822	1187.17	1701.83	0.32573	1.53343	514.667	1.2077	wetl	shrub/ tree
101	Angiosperm	Rubiaceae	Alibertia	Alibertia latifolia	Alibertia latifolia (Benth.) K.Schum.	99	1036038	6.01538	1572.5	3003.33	0.0332514	1.6886	1430.83	1.65535	20	75	0.0332514	1.6886	55	1.65535	0	23.3235	-0.566685	0.00101026	23.3235	0.567695	1161.17	1655.17	0.26472	1.42392	494	1.1592	wetl	tree
102	Angiosperm	Rubiaceae	Alibertia	Alibertia sorbilis	Alibertia sorbilis Huber ex Ducke	23	78016	4.89218	1765.23	2825.73	0.256228	1.48314	1060.5	1.22691	22.6667	57.8667	0.256228	1.48314	35.2	1.22691	0	9.01238	-0.566685	-0.347323	9.01238	0.219362	1330.63	1648.6	0.662383	1.40851	317.967	0.746128	wetl	tree
103	Angiosperm	Lecythidaceae	Allantoma	Allantoma decandra	Allantoma decandra (Ducke) S.A.Mori, Ya Y.Huang & Prance	20	41603	4.61912	1960.6	2587.2	0.48225	1.20717	626.6	0.724923	31	63.9333	0.48225	1.20717	32.9333	0.724923	0	8.02621	-0.566685	-0.371326	8.02621	0.195358	1345.8	1604.53	0.697973	1.30511	258.733	0.607133	wetl	tree
104	Angiosperm	Lecythidaceae	Allantoma	Allantoma integrifolia	Allantoma integrifolia (Ducke) S.A.Mori, Ya Y.Huang & Prance	10	12731	4.10486	2168.33	2526.87	0.72258	1.13737	358.533	0.414793	39	47.7333	0.72258	1.13737	8.73333	0.414793	0	26.7422	-0.566685	0.0842215	26.7422	0.650906	1390.13	1508.07	0.802004	1.07874	117.933	0.276738	wetl	tree
105	Angiosperm	Lecythidaceae	Allantoma	Allantoma lineata	Allantoma lineata (Mart. ex O.Berg) Miers	101	434060	5.63755	2188.1	3137.87	0.745448	1.84425	949.767	1.0988	28.7333	60	0.745448	1.84425	31.2667	1.0988	0	11.3551	-0.566685	-0.2903	11.3551	0.276384	1384.37	1630.07	0.788472	1.36502	245.7	0.57655	wetl	tree
106	Angiosperm	Lecythidaceae	Allantoma	Allantoma pluriflora	Allantoma pluriflora S.A.Mori, Ya Y.Huang & Prance	26	126164	5.10094	1803.13	2937.87	0.300075	1.61286	1134.73	1.31279	16	60.2	0.300075	1.61286	44.2	1.31279	0	20.2648	-0.566685	-0.0734387	20.2648	0.493246	1323.73	1680.33	0.646192	1.48298	356.6	0.836783	Notwetl	tree
107	Angiosperm	Sapindaceae	Allophylastrum	Allophylastrum frutescens	Allophylastrum frutescens Acev.-Rodr.	4	409	2.61172	1637	1640	0.107872	0.111343	3	0.00347074	76	76	0.107872	0.111343	0	0.00347074	19.9655	27.1433	-0.0807242	0.0939837	7.1778	0.174708	1167	1169	0.278408	0.283101	2	0.00469312	Notwetl	shrub/ tree
108	Angiosperm	Sapindaceae	Allophylus	Allophylus amazonicus	Allophylus amazonicus (Mart.) Radlk.	75	683471	5.83472	1911.87	2758.33	0.42587	1.40516	846.467	0.97929	31.6	69.2333	0.42587	1.40516	37.6333	0.97929	0	19.3741	-0.566685	-0.0951186	19.3741	0.471566	1327.67	1607.63	0.655422	1.31238	279.967	0.656958	wetl	shrub/ tree
109	Angiosperm	Sapindaceae	Allophylus	Allophylus angustatus	Allophylus angustatus (Triana & Planch.) Radlk.	16	34636	4.53953	1429.93	3509	-0.131686	2.27362	2079.07	2.4053	15	53.5333	-0.131686	2.27362	38.5333	2.4053	0	20.9178	-0.566685	-0.057545	20.9178	0.50914	982.133	1651	-0.155393	1.41414	668.867	1.56954	wetl	tree
110	Angiosperm	Sapindaceae	Allophylus	Allophylus cinnamomeus	Allophylus cinnamomeus Radlk.	19	3492	3.54307	1231.5	1931.17	-0.361257	0.448198	699.667	0.809455	48.3333	56.3333	-0.361257	0.448198	8	0.809455	0.133824	121.301	-0.563427	2.38578	121.167	2.94921	1007.33	1412.5	-0.0962594	0.854488	405.167	0.950748	Notwetl	tree
111	Angiosperm	Sapindaceae	Allophylus	Allophylus dioicus	Allophylus dioicus (Nees & Mart.) Radlk.	13	50099	4.69983	1378.2	2383.3	-0.191537	0.971278	1005.1	1.16282	18.2667	74.4333	-0.191537	0.971278	56.1667	1.16282	0	11.6435	-0.566685	-0.283282	11.6435	0.283403	1117.3	1537.93	0.161784	1.14883	420.633	0.987041	Notwetl	shrub/ tree
112	Angiosperm	Sapindaceae	Allophylus	Allophylus divaricatus	Allophylus divaricatus Radlk.	83	801911	5.90413	1634.83	3215.9	0.105366	1.93453	1581.07	1.82916	14	61.4333	0.105366	1.93453	47.4333	1.82916	0	17.7533	-0.566685	-0.134568	17.7533	0.432116	1284.13	1693	0.553268	1.5127	408.867	0.95943	wetl	shrub/ tree
113	Angiosperm	Sapindaceae	Allophylus	Allophylus edulis	Allophylus edulis (A.St.-Hil., A.Juss. & Cambess.) Hieron. ex Niederl.	828	4111989	6.61405	830.933	1806.07	-0.824678	0.303468	975.133	1.12815	15	82	-0.824678	0.303468	67	1.12815	0	69.929	-0.566685	1.13539	69.929	1.70207	704.4	1341	-0.80711	0.686709	636.6	1.49382	wetl	shrub/ tree
114	Angiosperm	Sapindaceae	Allophylus	Allophylus excelsus	Allophylus excelsus (Triana & Planch.) Radlk.	78	145459	5.16274	1215	3464.87	-0.380346	2.22256	2249.87	2.6029	22.0667	58.8	-0.380346	2.22256	36.7333	2.6029	0	135.388	-0.566685	2.72866	135.388	3.29534	957.867	1582.73	-0.212336	1.25395	624.867	1.46629	wetl	shrub/ tree
115	Angiosperm	Sapindaceae	Allophylus	Allophylus glabratus	Allophylus glabratus (Kunth) Radlk.	27	199703	5.30038	1399.8	3201.33	-0.166548	1.91767	1801.53	2.08422	15	71.6	-0.166548	1.91767	56.6	2.08422	0	138.887	-0.566685	2.81383	138.887	3.38052	1020.47	1679	-0.0654412	1.47985	658.533	1.54529	Notwetl	shrub/ tree
116	Angiosperm	Sapindaceae	Allophylus	Allophylus incanus	Allophylus incanus Radlk.	29	79359	4.8996	970.333	4164	-0.663404	3.0314	3193.67	3.6948	15	81.5	-0.663404	3.0314	66.5	3.6948	0.0328331	69.3547	-0.565885	1.12141	69.3218	1.6873	771.833	1646.83	-0.648874	1.40437	875	2.05324	Notwetl	tree
117	Angiosperm	Sapindaceae	Allophylus	Allophylus latifolius	Allophylus latifolius Huber	17	5436	3.73528	1763.2	3667	0.253875	2.45641	1903.8	2.20253	33.9333	66.2667	0.253875	2.45641	32.3333	2.20253	1.37472	45.5613	-0.533224	0.542279	44.1866	1.0755	1297.5	1512.5	0.584634	1.08914	215	0.50451	wetl	shrub/ tree
118	Angiosperm	Sapindaceae	Allophylus	Allophylus leiophloeus	Allophylus leiophloeus Radlk.	22	179336	5.25367	1700	2148.6	0.180758	0.69975	448.6	0.518992	44.9333	59.9333	0.180758	0.69975	15	0.518992	0	74.9092	-0.566685	1.25661	74.9092	1.82329	1240	1473.73	0.449707	0.998176	233.733	0.548469	Notwetl	tree
119	Angiosperm	Sapindaceae	Allophylus	Allophylus loretensis	Allophylus loretensis Standl. ex J.F.Macbr.	48	613202	5.7876	1983.17	2823.23	0.508358	1.48024	840.067	0.971886	17	55	0.508358	1.48024	38	0.971886	0	18.2411	-0.566685	-0.122695	18.2411	0.44399	1366.47	1706.77	0.746468	1.545	340.3	0.798534	wetl	shrub/ tree
120	Angiosperm	Sapindaceae	Allophylus	Allophylus nitidulus	Allophylus nitidulus (Triana & Planch.) Radlk.	11	21192	4.32617	974	2922.1	-0.659162	1.59462	1948.1	2.25379	20.9333	47	-0.659162	1.59462	26.0667	2.25379	0	212.946	-0.566685	4.61644	212.946	5.18312	825	1635.8	-0.524115	1.37848	810.8	1.90259	Notwetl	tree
121	Angiosperm	Sapindaceae	Allophylus	Allophylus paniculatus	Allophylus paniculatus (Poepp.) Radlk.	24	46128	4.66396	970	2814	-0.66379	1.46956	1844	2.13335	18.6667	73	-0.66379	1.46956	54.3333	2.13335	0	33.7351	-0.566685	0.254428	33.7351	0.821113	827	1686.33	-0.519422	1.49705	859.333	2.01648	wetl	tree
122	Angiosperm	Sapindaceae	Allophylus	Allophylus peruvianus	Allophylus peruvianus Radlk.	37	125604	5.099	1134.83	4100.67	-0.473092	2.95813	2965.83	3.43122	14.9667	82.0333	-0.473092	2.95813	67.0667	3.43122	0	122.905	-0.566685	2.42483	122.905	2.99151	884.367	1649.07	-0.384808	1.40961	764.7	1.79441	Notwetl	shrub/ tree
123	Angiosperm	Sapindaceae	Allophylus	Allophylus pilosus	Allophylus pilosus (J.F.Macbr.) A.H.Gentry	143	840758	5.92467	1820.6	3488.8	0.320282	2.25025	1668.2	1.92997	14	56	0.320282	2.25025	42	1.92997	0	23.8199	-0.566685	0.0130924	23.8199	0.579777	1360	1685.73	0.731294	1.49565	325.733	0.764353	wetl	shrub/ tree
124	Angiosperm	Sapindaceae	Allophylus	Allophylus puberulus	Allophylus puberulus (Cambess.) Radlk.	118	560527	5.7486	928	1828	-0.71238	0.328843	900	1.04122	17.8	81.4667	-0.71238	0.328843	63.6667	1.04122	0	49.6065	-0.566685	0.64074	49.6065	1.20742	792	1274.47	-0.601552	0.530585	482.467	1.13214	Notwetl	shrub/ tree
125	Angiosperm	Sapindaceae	Allophylus	Allophylus punctatus	Allophylus punctatus (Poepp.) Radlk.	129	1613558	6.20778	1274.73	3158.67	-0.311239	1.86831	1883.93	2.17955	21	70	-0.311239	1.86831	49	2.17955	0	58.5487	-0.566685	0.858393	58.5487	1.42508	1056	1632.93	0.0179399	1.37175	576.933	1.35381	wetl	shrub/ tree
126	Angiosperm	Sapindaceae	Allophylus	Allophylus racemosus	Allophylus racemosus Sw.	40	347285	5.54069	1045.33	2260.33	-0.576636	0.829016	1215	1.40565	37.6667	86.8333	-0.576636	0.829016	49.1667	1.40565	0	78.8456	-0.566685	1.35242	78.8456	1.9191	882.167	1388.83	-0.38997	0.798953	506.667	1.18892	wetl	shrub/ tree
127	Angiosperm	Sapindaceae	Allophylus	Allophylus robustus	Allophylus robustus Radlk.	25	42238	4.6257	1613.27	3416.83	0.080415	2.16699	1803.57	2.08657	37	53.4667	0.080415	2.16699	16.4667	2.08657	0	25.4639	-0.566685	0.0531065	25.4639	0.619791	1287.63	1457.57	0.561481	0.96024	169.933	0.398759	wetl	tree
128	Angiosperm	Sapindaceae	Allophylus	Allophylus semidentatus	Allophylus semidentatus (Miq.) Radlk.	100	2178481	6.33815	1077.87	2026.73	-0.538997	0.558761	948.867	1.09776	24	78	-0.538997	0.558761	54	1.09776	0	62.1238	-0.566685	0.94541	62.1238	1.51209	913.8	1391.2	-0.315741	0.804507	477.4	1.12025	Notwetl	tree
129	Angiosperm	Sapindaceae	Allophylus	Allophylus stenodictyus	Allophylus stenodictyus Radlk.	14	12980	4.11327	976	3196.67	-0.656848	1.91227	2220.67	2.56912	13	37.3333	-0.656848	1.91227	24.3333	2.56912	0	189.915	-0.566685	4.05586	189.915	4.62254	825.667	1694.33	-0.522551	1.51583	868.667	2.03838	Notwetl	tree
130	Angiosperm	Sapindaceae	Allophylus	Allophylus strictus	Allophylus strictus Radlk.	155	1229786	6.08983	1044.83	2073	-0.577214	0.612287	1028.17	1.1895	48.7667	82	-0.577214	0.612287	33.2333	1.1895	0	36.2894	-0.566685	0.316601	36.2894	0.883286	883.233	1389	-0.387467	0.799344	505.767	1.18681	wetl	shrub/ tree
131	Angiosperm	Rubiaceae	Alseis	Alseis labatioides	Alseis labatioides H.Karst. ex K.Schum.	28	182708	5.26176	1253.4	2855.07	-0.33592	1.51707	1601.67	1.85299	21.0667	71.8667	-0.33592	1.51707	50.8	1.85299	0.0944014	88.4379	-0.564387	1.5859	88.3435	2.15028	1061.27	1624.73	0.0302984	1.35251	563.467	1.32221	Notwetl	tree
132	Angiosperm	Rubiaceae	Alseis	Alseis latifolia	Alseis latifolia Gleason	24	166112	5.2204	745.4	1696.13	-0.923633	0.176285	950.733	1.09992	39.2667	82.7333	-0.923633	0.176285	43.4667	1.09992	4.09569	146.038	-0.466995	2.98788	141.942	3.45488	630.433	1178.43	-0.980678	0.305237	548	1.28591	Notwetl	tree
133	Angiosperm	Rubiaceae	Alseis	Alseis longifolia	Alseis longifolia Ducke	12	7379	3.868	1494.67	2448	-0.0567951	1.04613	953.333	1.10293	42	86.6	-0.0567951	1.04613	44.6	1.10293	0	76.8482	-0.566685	1.3038	76.8482	1.87049	1037.87	1397.2	-0.0246111	0.818586	359.333	0.843197	Notwetl	tree
134	Angiosperm	Rubiaceae	Alseis	Alseis lugonis	Alseis lugonis L.Andessson	17	25873	4.41285	1990.47	3768.57	0.516803	2.57391	1778.1	2.05711	14.7667	54	0.516803	2.57391	39.2333	2.05711	0	18.5511	-0.566685	-0.115151	18.5511	0.451533	1472.43	1668.47	0.995125	1.45513	196.033	0.460004	wetl	tree
135	Angiosperm	Rubiaceae	Alseis	Alseis microcarpa	Alseis microcarpa Standl. & Steyerm.	14	20528	4.31235	1377.57	3990.8	-0.19227	2.83102	2613.23	3.02329	18.7	45.4333	-0.19227	2.83102	26.7333	3.02329	0	77.3515	-0.566685	1.31605	77.3515	1.88274	1102.57	1687	0.127211	1.49862	584.433	1.37141	Notwetl	tree
136	Angiosperm	Rubiaceae	Alseis	Alseis peruviana	Alseis peruviana Standl.	19	62588	4.79649	816	2575.33	-0.841955	1.19344	1759.33	2.0354	26	104	-0.841955	1.19344	78	2.0354	0	69.5525	-0.566685	1.12622	69.5525	1.69291	696	1670	-0.826822	1.45873	974	2.28555	Notwetl	tree
137	Angiosperm	Rubiaceae	Alseis	Alseis reticulata	Alseis reticulata Pilg. & Schmale	19	181164	5.25807	1642.67	3560.2	0.114428	2.33285	1917.53	2.21842	18	59.9333	0.114428	2.33285	41.9333	2.21842	0	15.7985	-0.566685	-0.182148	15.7985	0.384537	1289.87	1665.27	0.566722	1.44762	375.4	0.880898	Notwetl	tree
138	Angiosperm	Rubiaceae	Alseis	Alseis smithii	Alseis smithii Standl.	24	14207	4.1525	1482.33	1727	-0.0710637	0.211995	244.667	0.283059	69	86.3333	-0.0710637	0.211995	17.3333	0.283059	0	124.51	-0.566685	2.4639	124.51	3.03059	1027.67	1183	-0.048546	0.315953	155.333	0.364499	Notwetl	tree
139	Angiosperm	Rubiaceae	Amaioua	Amaioua contracta	Amaioua contracta Standl.	5	1139	3.05652	2157	2565	0.709468	1.18149	408	0.472021	33	74	0.709468	1.18149	41	0.472021	0	17.9641	-0.566685	-0.129437	17.9641	0.437248	1373	1554	0.761799	1.18653	181	0.424727	Notwetl	shrub/ tree
140	Angiosperm	Rubiaceae	Amaioua	Amaioua guianensis	Amaioua guianensis Aubl.	556	5315814	6.72557	1215.93	2633.33	-0.379266	1.26055	1417.4	1.63981	27	77	-0.379266	1.26055	50	1.63981	0	66.3117	-0.566685	1.04734	66.3117	1.61403	1007	1534.8	-0.0970416	1.14147	527.8	1.23851	wetl	shrub/ tree
141	Angiosperm	Phyllanthaceae	Amanoa	Amanoa almerindae	Amanoa almerindae Leal	28	66755	4.82448	2883.4	3286.53	1.54985	2.01624	403.133	0.466391	20	55.8667	1.54985	2.01624	35.8667	0.466391	0	12.6498	-0.566685	-0.258789	12.6498	0.307895	1538.13	1714.07	1.14929	1.56213	175.933	0.412838	wetl	tree
142	Angiosperm	Phyllanthaceae	Amanoa	Amanoa congesta	Amanoa congesta W.J.Hayden	12	12441	4.09486	1809.8	2698.13	0.307787	1.33551	888.333	1.02773	40.9333	70.7333	0.307787	1.33551	29.8	1.02773	0	16.3635	-0.566685	-0.168397	16.3635	0.398288	1219.87	1414.47	0.402463	0.859103	194.6	0.45664	Notwetl	tree
143	Angiosperm	Phyllanthaceae	Amanoa	Amanoa cupatensis	Amanoa cupatensis Huber	4	1134	3.05461	1818	2491	0.317274	1.09588	673	0.778604	38	74	0.317274	1.09588	36	0.778604	0	17.9641	-0.566685	-0.129437	17.9641	0.437248	1165	1481	0.273715	1.01523	316	0.741513	Notwetl	shrub/ tree
144	Angiosperm	Phyllanthaceae	Amanoa	Amanoa glaucophylla	Amanoa glaucophylla MÃ¼ll.Arg.	13	10279	4.01195	1078.93	3221.47	-0.537763	1.94097	2142.53	2.47873	19	85.8667	-0.537763	1.94097	66.8667	2.47873	0	17.2765	-0.566685	-0.146175	17.2765	0.42051	911.1	1709.1	-0.322077	1.55048	798	1.87255	wetl	shrub/ tree
145	Angiosperm	Phyllanthaceae	Amanoa	Amanoa gracillima	Amanoa gracillima W.J.Hayden	8	20916	4.32048	2194	3220.73	0.752274	1.94012	1026.73	1.18784	19.0667	39	0.752274	1.94012	19.9333	1.18784	0	2.37027	-0.566685	-0.508992	2.37027	0.0576924	1429	1622.8	0.893207	1.34797	193.8	0.454763	wetl	tree
146	Angiosperm	Phyllanthaceae	Amanoa	Amanoa guianensis	Amanoa guianensis Aubl.	260	2871106	6.45805	1521.17	3582.4	-0.0261369	2.35853	2061.23	2.38467	18	72.6333	-0.0261369	2.35853	54.6333	2.38467	0	30.3723	-0.566685	0.172577	30.3723	0.739262	1098	1570.67	0.116495	1.22564	472.667	1.10914	wetl	shrub/ tree
147	Angiosperm	Phyllanthaceae	Amanoa	Amanoa nanayensis	Amanoa nanayensis W.J.Hayden	25	40797	4.61063	1617.17	3382	0.084927	2.12669	1764.83	2.04176	15.3	55.9333	0.084927	2.12669	40.6333	2.04176	0	8.68779	-0.566685	-0.355224	8.68779	0.211461	1314.2	1716.63	0.623822	1.56816	402.433	0.944334	wetl	shrub/ tree
148	Angiosperm	Phyllanthaceae	Amanoa	Amanoa neglecta	Amanoa neglecta H.J.Hayden	4	6609	3.82014	2358	2899	0.942008	1.5679	541	0.625891	47	59	0.942008	1.5679	12	0.625891	0	2.72499	-0.566685	-0.500358	2.72499	0.0663263	1357	1457	0.724254	0.95891	100	0.234656	Notwetl	shrub/ tree
149	Angiosperm	Phyllanthaceae	Amanoa	Amanoa oblongifolia	Amanoa oblongifolia MÃ¼ll.Arg.	87	764040	5.88312	1404.93	3327	-0.160609	2.06306	1922.07	2.22367	20	60.4667	-0.160609	2.06306	40.4667	2.22367	0	28.4515	-0.566685	0.125826	28.4515	0.692511	1136	1706.3	0.205665	1.54391	570.3	1.33824	wetl	tree
150	Angiosperm	Apocynaceae	Ambelania	Ambelania acida	Ambelania acida Aubl.	139	1664557	6.2213	1928	2864.53	0.444535	1.52802	936.533	1.08349	34.9667	80	0.444535	1.52802	45.0333	1.08349	0	26.348	-0.566685	0.0746268	26.348	0.641311	1219.77	1530.07	0.402228	1.13037	310.3	0.728137	wetl	tree
151	Angiosperm	Apocynaceae	Ambelania	Ambelania duckei	Ambelania duckei Markgr.	18	6731	3.82808	1916	2647	0.430652	1.27636	731	0.845705	33.2667	69	0.430652	1.27636	35.7333	0.845705	0	41.8628	-0.566685	0.452258	41.8628	1.01894	1257	1618	0.489598	1.33671	361	0.847108	wetl	tree
152	Angiosperm	Apocynaceae	Ambelania	Ambelania occidentalis	Ambelania occidentalis Zarucchi	54	245895	5.39075	2512.37	2979.07	1.1206	1.66053	466.7	0.539932	16.3667	43	1.1206	1.66053	26.6333	0.539932	0	16.169	-0.566685	-0.173132	16.169	0.393553	1603.93	1706	1.3037	1.5432	102.067	0.239506	Notwetl	tree
153	Angiosperm	Leguminosae	Amburana	Amburana acreana	Amburana acreana (Ducke) A.C.Sm.	22	123636	5.09214	1374.53	2205.4	-0.195779	0.765463	830.867	0.961242	55.8667	76.0667	-0.195779	0.765463	20.2	0.961242	0	35.826	-0.566685	0.305321	35.826	0.872006	1155.67	1359.93	0.251814	0.731138	204.267	0.479324	Notwetl	tree
154	Angiosperm	Ulmaceae	Ampelocera	Ampelocera edentula	Ampelocera edentula Kuhlm.	198	2174733	6.33741	1705.17	3229.17	0.186736	1.94987	1524	1.76314	18	69	0.186736	1.94987	51	1.76314	0	36.6655	-0.566685	0.325755	36.6655	0.892439	1256.83	1656.5	0.489207	1.42705	399.667	0.937842	wetl	tree
155	Angiosperm	Ulmaceae	Ampelocera	Ampelocera longissima	Ampelocera longissima Todzia	36	183429	5.26347	1685	3673.6	0.163404	2.46405	1988.6	2.30064	16	52.3	0.163404	2.46405	36.3	2.30064	0	25.1147	-0.566685	0.0446087	25.1147	0.611293	1323	1652	0.644471	1.41649	329	0.772018	wetl	tree
156	Angiosperm	Ulmaceae	Ampelocera	Ampelocera ruizii	Ampelocera ruizii Klotzsch	132	990644	5.99592	1258.13	2284.33	-0.330444	0.856782	1026.2	1.18723	46.2667	68	-0.330444	0.856782	21.7333	1.18723	0	49.2215	-0.566685	0.631368	49.2215	1.19805	1065	1509.93	0.0390589	1.08312	444.933	1.04406	wetl	tree
157	Angiosperm	Leguminosae	Amphiodon	Amphiodon effusus	Amphiodon effusus Huber	44	808879	5.90788	1794.67	2514.67	0.290279	1.12326	720	0.832979	49.3333	77	0.290279	1.12326	27.6667	0.832979	0	37.6498	-0.566685	0.349713	37.6498	0.916398	1207	1434.33	0.37227	0.905722	227.333	0.533451	wetl	tree
158	Angiosperm	Violaceae	Amphirrhox	Amphirrhox longifolia	Amphirrhox longifolia (A.St.-Hil.) Spreng.	357	2473782	6.39336	1454.6	3464	-0.103149	2.22156	2009.4	2.3247	23	70	-0.103149	2.22156	47	2.3247	0	65.4207	-0.566685	1.02566	65.4207	1.59234	1063	1630.93	0.0343658	1.36706	567.933	1.33269	wetl	shrub/ tree
159	Angiosperm	Rutaceae	Amyris	Amyris crebrinervis	Amyris crebrinervis Gereau	5	1154	3.06221	2474	2884	1.07621	1.55055	410	0.474335	20	42	1.07621	1.55055	22	0.474335	0	39.0921	-0.566685	0.384819	39.0921	0.951504	1601	1686	1.29681	1.49627	85	0.199458	Notwetl	tree
160	Angiosperm	Rutaceae	Amyris	Amyris macrocarpa	Amyris macrocarpa Gereau	24	70672	4.84925	1886.67	3773.67	0.396716	2.57981	1887	2.1831	12	46.3333	0.396716	2.57981	34.3333	2.1831	0	47.7649	-0.566685	0.595915	47.7649	1.1626	1389	1693	0.799344	1.5127	304	0.713354	Notwetl	tree
161	Angiosperm	Rutaceae	Amyris	Amyris pinnata	Amyris pinnata Kunth	93	139137	5.14344	1287.93	3104.67	-0.295968	1.80584	1816.73	2.10181	33	77	-0.295968	1.80584	44	2.10181	0	84.8356	-0.566685	1.49822	84.8356	2.0649	1049.27	1399.67	0.0021397	0.824374	350.4	0.822234	Notwetl	tree
162	Angiosperm	Anacardiaceae	Anacardium	Anacardium amapaense	Anacardium amapaense J.D.Mitch.	5	1213	3.08386	2268	3494	0.837886	2.25626	1226	1.41838	48	81	0.837886	2.25626	33	1.41838	0	42.909	-0.566685	0.477721	42.909	1.04441	1268	1445	0.51541	0.930752	177	0.415341	Notwetl	tree
163	Angiosperm	Anacardiaceae	Anacardium	Anacardium giganteum	Anacardium giganteum W.Hancock ex Engl.	105	1059535	6.02512	1682	2918.67	0.159934	1.59065	1236.67	1.43072	27	77	0.159934	1.59065	50	1.43072	0	23.4305	-0.566685	0.00361515	23.4305	0.5703	1180	1615.33	0.308913	1.33045	435.333	1.02154	wetl	tree
164	Angiosperm	Anacardiaceae	Anacardium	Anacardium microsepalum	Anacardium microsepalum Loes.	7	2204	3.34321	2156	2841	0.708311	1.5008	685	0.792487	17	74	0.708311	1.5008	57	0.792487	0	17.9641	-0.566685	-0.129437	17.9641	0.437248	1306	1706	0.60458	1.5432	400	0.938624	wetl	tree
165	Angiosperm	Anacardiaceae	Anacardium	Anacardium occidentale	Anacardium occidentale L.	1078	8642524	6.93664	938	2748.67	-0.700811	1.39398	1810.67	2.09479	33	92	-0.700811	1.39398	59	2.09479	0	47.1888	-0.566685	0.581892	47.1888	1.14858	788.333	1493.67	-0.610156	1.04495	705.333	1.65511	wetl	tree
166	Angiosperm	Anacardiaceae	Anacardium	Anacardium parvifolium	Anacardium parvifolium Ducke	19	34660	4.53983	2013.67	3329.83	0.543644	2.06634	1316.17	1.52269	20.1667	64.3333	0.543644	2.06634	44.1667	1.52269	0	17.4079	-0.566685	-0.142977	17.4079	0.423708	1355	1635.17	0.719561	1.37699	280.167	0.657428	wetl	tree
167	Angiosperm	Anacardiaceae	Anacardium	Anacardium spruceanum	Anacardium spruceanum Benth. ex Engl.	73	135474	5.13186	1760	2561	0.250173	1.17686	801	0.926689	31	67.4333	0.250173	1.17686	36.4333	0.926689	0	17.0733	-0.566685	-0.15112	17.0733	0.415564	1302.27	1524.87	0.595819	1.11816	222.6	0.522344	wetl	tree
168	Angiosperm	Leguminosae	Anadenanthera	Anadenanthera peregrina	Anadenanthera peregrina (L.) Speg.	499	4470200	6.65033	1107	1994	-0.505292	0.520891	887	1.02618	42	84	-0.505292	0.520891	42	1.02618	0	58.3482	-0.566685	0.853512	58.3482	1.4202	928.733	1321.93	-0.280699	0.641968	393.2	0.922667	wetl	tree
169	Angiosperm	Lauraceae	Anaueria	Anaueria brasiliensis	Anaueria brasiliensis Kosterm.	8	16349	4.21349	2160.13	2934.53	0.713093	1.60901	774.4	0.895915	19.1333	72.1333	0.713093	1.60901	53	0.895915	0	17.0553	-0.566685	-0.151559	17.0553	0.415126	1374.13	1653.67	0.764459	1.4204	279.533	0.655942	wetl	tree
170	Angiosperm	Annonaceae	Anaxagorea	Anaxagorea acuminata	Anaxagorea acuminata (Dunal) A.DC.	98	1535398	6.18622	1638.2	2923.47	0.109261	1.59621	1285.27	1.48694	35.9667	73.0333	0.109261	1.59621	37.0667	1.48694	0	28.2504	-0.566685	0.120931	28.2504	0.687616	1157.33	1578.23	0.255725	1.24339	420.9	0.987667	wetl	tree
171	Angiosperm	Annonaceae	Anaxagorea	Anaxagorea angustifolia	Anaxagorea angustifolia Timmerman	8	48256	4.68355	2879.8	3409.27	1.54569	2.15823	529.467	0.612548	18	39.8	1.54569	2.15823	21.8	0.612548	0	6.82158	-0.566685	-0.400647	6.82158	0.166038	1583.8	1962.6	1.25645	2.14533	378.8	0.888877	wetl	tree
172	Angiosperm	Annonaceae	Anaxagorea	Anaxagorea brachycarpa	Anaxagorea brachycarpa R.E.Fr.	77	677123	5.83067	2158	3416.8	0.710625	2.16695	1258.8	1.45632	17	48.2667	0.710625	2.16695	31.2667	1.45632	0	13.8488	-0.566685	-0.229603	13.8488	0.337081	1464.33	1977.67	0.976118	2.18069	513.333	1.20457	Notwetl	tree
173	Angiosperm	Annonaceae	Anaxagorea	Anaxagorea brevipes	Anaxagorea brevipes Benth.	238	2161017	6.33466	1953.33	3338.67	0.473843	2.07656	1385.33	1.60271	17	62	0.473843	2.07656	45	1.60271	0	21.6307	-0.566685	-0.0401928	21.6307	0.526492	1299	1687	0.588154	1.49862	388	0.910465	wetl	tree
174	Angiosperm	Annonaceae	Anaxagorea	Anaxagorea crassipetala	Anaxagorea crassipetala Hemsl.	179	355903	5.55133	2491.8	4877	1.0968	3.85628	2385.2	2.75947	23.9667	60.0333	1.0968	3.85628	36.0667	2.75947	0	48.1243	-0.566685	0.604662	48.1243	1.17135	1336.9	1613.17	0.677088	1.32536	276.267	0.648276	Notwetl	tree
175	Angiosperm	Annonaceae	Anaxagorea	Anaxagorea dolichocarpa	Anaxagorea dolichocarpa Sprague & Sandwith	521	6807649	6.833	1314	3228.67	-0.265811	1.9493	1914.67	2.21511	20	69	-0.265811	1.9493	49	2.21511	0	54.9558	-0.566685	0.770943	54.9558	1.33763	1018.67	1608.33	-0.069665	1.31402	589.667	1.38369	wetl	tree
176	Angiosperm	Annonaceae	Anaxagorea	Anaxagorea floribunda	Anaxagorea floribunda Timmerman	10	51994	4.71595	2624	3237.67	1.24975	1.95971	613.667	0.70996	17	20.9333	1.24975	1.95971	3.93333	0.70996	0	10.4106	-0.566685	-0.31329	10.4106	0.253394	1605.53	1702.13	1.30745	1.53413	96.6	0.226678	Notwetl	tree
177	Angiosperm	Annonaceae	Anaxagorea	Anaxagorea gigantophylla	Anaxagorea gigantophylla R.E.Fr.	14	43639	4.63987	2668.33	3139	1.30104	1.84556	470.667	0.544521	18.6667	44.6667	1.30104	1.84556	26	0.544521	0	7.43513	-0.566685	-0.385713	7.43513	0.180971	1541.33	1818.33	1.1568	1.8068	277	0.649997	Notwetl	tree
178	Angiosperm	Annonaceae	Anaxagorea	Anaxagorea macrantha	Anaxagorea macrantha R.E.Fr.	5	1140	3.0569	2437	2889	1.0334	1.55633	452	0.522926	19	43	1.0334	1.55633	24	0.522926	0	0	-0.566685	-0.566685	0	0	1460	1640	0.96595	1.38833	180	0.422381	Notwetl	tree
179	Angiosperm	Annonaceae	Anaxagorea	Anaxagorea manausensis	Anaxagorea manausensis Timmerman	19	15395	4.18738	1618.33	2788.83	0.0862767	1.44045	1170.5	1.35417	18.3333	73.3333	0.0862767	1.44045	55	1.35417	0	14.7678	-0.566685	-0.207237	14.7678	0.359448	1252.17	1689	0.478257	1.50331	436.833	1.02506	Notwetl	tree
180	Angiosperm	Annonaceae	Anaxagorea	Anaxagorea pachypetala	Anaxagorea pachypetala (Diels) R.E.Fr.	4	1136	3.05538	1786	2408	0.280253	0.999854	622	0.719601	16	37	0.280253	0.999854	21	0.719601	4.82401	34.3508	-0.449268	0.269416	29.5268	0.718684	1447	1659	0.935445	1.43292	212	0.497471	Notwetl	tree
181	Angiosperm	Annonaceae	Anaxagorea	Anaxagorea petiolata	Anaxagorea petiolata R.E.Fr.	35	270364	5.43195	1692	3080.63	0.171503	1.77803	1388.63	1.60653	33.5333	74.4667	0.171503	1.77803	40.9333	1.60653	0	82.4946	-0.566685	1.44124	82.4946	2.00792	1209.27	1576.1	0.377589	1.23839	366.833	0.860796	Notwetl	tree
182	Angiosperm	Annonaceae	Anaxagorea	Anaxagorea phaeocarpa	Anaxagorea phaeocarpa Mart.	209	1168745	6.06772	2134.67	4809	0.68363	3.77761	2674.33	3.09398	18.6667	60	0.68363	3.77761	41.3333	3.09398	0	29.8321	-0.566685	0.159429	29.8321	0.726113	1311.67	1652	0.617877	1.41649	340.333	0.798612	wetl	tree
183	Angiosperm	Annonaceae	Anaxagorea	Anaxagorea prinoides	Anaxagorea prinoides (Dunal) A.DC.	25	200810	5.30279	1491	2438.33	-0.0610371	1.03495	947.333	1.09598	45.5333	89	-0.0610371	1.03495	43.4667	1.09598	0	46.4394	-0.566685	0.563653	46.4394	1.13034	1031	1409.93	-0.0407241	0.848466	378.933	0.88919	Notwetl	shrub/ tree
184	Angiosperm	Annonaceae	Anaxagorea	Anaxagorea rufa	Anaxagorea rufa Timmerman	76	401995	5.60422	2512.33	3421.87	1.12056	2.17281	909.533	1.05225	18.4667	54	1.12056	2.17281	35.5333	1.05225	0	9.56585	-0.566685	-0.333851	9.56585	0.232833	1533.07	1802.07	1.13741	1.76863	269	0.631225	wetl	tree
185	Angiosperm	Leguminosae	Andira	Andira grandistipula	Andira grandistipula Amshoff	8	6611	3.82027	1194.13	2833.27	-0.404487	1.49185	1639.13	1.89634	37.1333	44.8667	-0.404487	1.49185	7.73333	1.89634	0	10.6821	-0.566685	-0.306682	10.6821	0.260002	997.867	1476.73	-0.118473	1.00522	478.867	1.12369	Notwetl	tree
186	Angiosperm	Leguminosae	Andira	Andira inermis	Andira inermis (W.Wright) DC.	747	6096689	6.78509	1135.2	3762.2	-0.472667	2.56655	2627	3.03922	25	104	-0.472667	2.56655	79	3.03922	0	50.2686	-0.566685	0.656854	50.2686	1.22354	924.133	1619.87	-0.291493	1.34109	695.733	1.63258	wetl	tree
187	Angiosperm	Leguminosae	Andira	Andira macrothyrsa	Andira macrothyrsa Ducke	56	520102	5.71609	1915.83	3401.67	0.430459	2.14944	1485.83	1.71898	19	56	0.430459	2.14944	37	1.71898	0	14.7016	-0.566685	-0.208846	14.7016	0.357838	1371.93	1686.23	0.759296	1.49682	314.3	0.737524	wetl	tree
188	Angiosperm	Leguminosae	Andira	Andira micrantha	Andira micrantha Ducke	23	86984	4.93944	2150.7	2616.2	0.70218	1.24072	465.5	0.538544	35.5667	63.0333	0.70218	1.24072	27.4667	0.538544	0	18.8206	-0.566685	-0.10859	18.8206	0.458095	1364.13	1541.43	0.740993	1.15704	177.3	0.416045	wetl	tree
189	Angiosperm	Leguminosae	Andira	Andira multistipula	Andira multistipula Ducke	51	763569	5.88285	1969.17	3264.2	0.492161	1.9904	1295.03	1.49824	14	52.2667	0.492161	1.9904	38.2667	1.49824	0	13.0025	-0.566685	-0.250203	13.0025	0.316482	1401.5	1702.43	0.828676	1.53483	300.933	0.706158	wetl	tree
190	Angiosperm	Leguminosae	Andira	Andira parviflora	Andira parviflora Ducke	40	20694	4.31584	2158.33	2628	0.711011	1.25438	469.667	0.543364	31	47	0.711011	1.25438	16	0.543364	0	17.841	-0.566685	-0.132434	17.841	0.43425	1374.6	1549	0.765554	1.17479	174.4	0.40924	wetl	tree
191	Angiosperm	Leguminosae	Andira	Andira praecox	Andira praecox Arroyo ex R.T.Penn.	6	1572	3.19645	2157	2457	0.709468	1.05654	300	0.347074	47	74	0.709468	1.05654	27	0.347074	0	17.9641	-0.566685	-0.129437	17.9641	0.437248	1311	1394	0.616313	0.811077	83	0.194764	Notwetl	tree
192	Angiosperm	Leguminosae	Andira	Andira surinamensis	Andira surinamensis (Bondt) Splitg. ex Amshoff	126	2122468	6.32684	1377.47	2782.13	-0.192386	1.43269	1404.67	1.62508	36.8667	84	-0.192386	1.43269	47.1333	1.62508	0	37.1554	-0.566685	0.33768	37.1554	0.904364	1042	1605.2	-0.014912	1.30667	563.2	1.32158	wetl	shrub/ tree
193	Angiosperm	Leguminosae	Andira	Andira taurotesticulata	Andira taurotesticulata R.T.Penn.	47	203648	5.30888	1511.83	3737.4	-0.0369347	2.53786	2225.57	2.57479	29.8667	56.1333	-0.0369347	2.53786	26.2667	2.57479	0	129.929	-0.566685	2.5958	129.929	3.16248	1169.57	1604.4	0.284431	1.30479	434.833	1.02036	Notwetl	tree
194	Angiosperm	Leguminosae	Andira	Andira tervequinata	Andira tervequinata R.T.Penn., G.A.Aymard & Cuello	9	2569	3.40976	2685	3101.83	1.32032	1.80256	416.833	0.482241	57.5	73	1.32032	1.80256	15.5	0.482241	0	114.852	-0.566685	2.22882	114.852	2.7955	1317.67	1490.33	0.631956	1.03713	172.667	0.405173	Notwetl	tree
195	Angiosperm	Leguminosae	Andira	Andira trifoliolata	Andira trifoliolata Ducke	37	292780	5.46654	1760.87	3282.53	0.251176	2.01161	1521.67	1.76044	33.6	70.0333	0.251176	2.01161	36.4333	1.76044	0	7.60344	-0.566685	-0.381617	7.60344	0.185068	1214.57	1660.4	0.390026	1.4362	445.833	1.04617	wetl	tree
196	Angiosperm	Leguminosae	Andira	Andira unifoliolata	Andira unifoliolata Ducke	21	59764	4.77644	2152.53	2584.2	0.704301	1.2037	431.667	0.499402	39	48	0.704301	1.2037	9	0.499402	0.128	15.4121	-0.563569	-0.191554	15.2841	0.372015	1366.33	1492	0.746156	1.04104	125.667	0.294884	wetl	tree
197	Angiosperm	Leguminosae	Andira	Andira vermifuga	Andira vermifuga (Mart.) Benth.	185	1738146	6.24009	875	1824	-0.773697	0.324216	949	1.09791	62.5333	94.2333	-0.773697	0.324216	31.7	1.09791	0	40.6546	-0.566685	0.42285	40.6546	0.989534	738.767	1286.8	-0.726467	0.559526	548.033	1.28599	wetl	tree
198	Angiosperm	Rutaceae	Angostura	Angostura alipes	Angostura alipes Kallunki	6	770	2.88649	2580	3287	1.19884	2.01678	707	0.817939	19	28	1.19884	2.01678	9	0.817939	0	260.45	-0.566685	5.77267	260.45	6.33935	1401	1651	0.827503	1.41414	250	0.58664	Notwetl	tree
199	Angiosperm	Rutaceae	Angostura	Angostura longiflora	Angostura longiflora (K.Krause) Kallunki	30	106778	5.02848	1292.6	1933.73	-0.290569	0.451168	641.133	0.741737	48	65	-0.290569	0.451168	17	0.741737	0	28.0422	-0.566685	0.115864	28.0422	0.682548	1093.6	1429.8	0.106171	0.895084	336.2	0.788913	Notwetl	tree
200	Angiosperm	Rutaceae	Angostura	Angostura quinquefolia	Angostura quinquefolia Kallunki	8	6417	3.80733	1488	1943.4	-0.0645079	0.462351	455.4	0.526859	58.2	86.5333	-0.0645079	0.462351	28.3333	0.526859	0.0326665	52.0451	-0.565889	0.700095	52.0124	1.26598	1080	1352.8	0.0742573	0.714399	272.8	0.640141	Notwetl	tree
201	Angiosperm	Rutaceae	Angostura	Angostura simplex	Angostura simplex Kallunki	6	25143	4.40042	2157	2161	0.709468	0.714096	4	0.00462766	60	74	0.709468	0.714096	14	0.00462766	0.291002	17.9641	-0.559602	-0.129437	17.6731	0.430165	1369	1373	0.752413	0.761799	4	0.00938624	Notwetl	tree
202	Angiosperm	Lauraceae	Aniba	Aniba affinis	Aniba affinis (Meisn.) Mez	42	71444	4.85397	2165.87	2906	0.719726	1.576	740.133	0.856271	18.4667	75	0.719726	1.576	56.5333	0.856271	0	17.3424	-0.566685	-0.144569	17.3424	0.422115	1330.8	1667.2	0.662774	1.45216	336.4	0.789383	wetl	tree
203	Angiosperm	Lauraceae	Aniba	Aniba burchellii	Aniba burchellii Kosterm.	49	126397	5.10174	1939	3217.17	0.457261	1.93599	1278.17	1.47873	19	70	0.457261	1.93599	51	1.47873	0	15.5329	-0.566685	-0.188614	15.5329	0.37807	1274.83	1601	0.531445	1.29681	326.167	0.76537	wetl	tree
204	Angiosperm	Lauraceae	Aniba	Aniba canelilla	Aniba canelilla (Kunth) Mez	82	608523	5.78428	1228.87	2398.8	-0.364303	0.98921	1169.93	1.35351	39	79.5333	-0.364303	0.98921	40.5333	1.35351	0	38.9183	-0.566685	0.380588	38.9183	0.947272	1040.33	1451.07	-0.0188229	0.944987	410.733	0.96381	wetl	tree
205	Angiosperm	Lauraceae	Aniba	Aniba cinnamomiflora	Aniba cinnamomiflora C.K.Allen	21	35950	4.5557	941.767	3381.6	-0.696453	2.12623	2439.83	2.82268	33	61	-0.696453	2.12623	28	2.82268	1.34823	124.362	-0.533869	2.46029	123.014	2.99415	796.667	1676.67	-0.590601	1.47437	880	2.06497	Notwetl	tree
206	Angiosperm	Lauraceae	Aniba	Aniba citrifolia	Aniba citrifolia (Nees) Mez	71	755210	5.87807	1841.73	2995.17	0.344732	1.67916	1153.43	1.33442	34	81	0.344732	1.67916	47	1.33442	0	43.4852	-0.566685	0.491747	43.4852	1.05843	1207.77	1525.63	0.374069	1.11996	317.867	0.745893	wetl	tree
207	Angiosperm	Lauraceae	Aniba	Aniba coto	Aniba coto (Rusby) Kosterm.	46	261793	5.41796	1290	4046.67	-0.293577	2.89565	2756.67	3.18923	21.6667	57.6667	-0.293577	2.89565	36	3.18923	0	109.944	-0.566685	2.10936	109.944	2.67604	1047.33	1556.67	-0.00239698	1.19278	509.333	1.19518	Notwetl	tree
208	Angiosperm	Lauraceae	Aniba	Aniba cylindriflora	Aniba cylindriflora Kosterm.	47	332491	5.52178	1293.97	3148.6	-0.288988	1.85667	1854.63	2.14565	18.9667	68.2	-0.288988	1.85667	49.2333	2.14565	0	32.3193	-0.566685	0.219968	32.3193	0.786653	1095.97	1636.9	0.111724	1.38106	540.933	1.26933	wetl	tree
209	Angiosperm	Lauraceae	Aniba	Aniba excelsa	Aniba excelsa Kosterm.	13	22646	4.35499	1107	2925.9	-0.505292	1.59902	1818.9	2.10431	23	55.7333	-0.505292	1.59902	32.7333	2.10431	0	30.1757	-0.566685	0.167793	30.1757	0.734477	934	1637.53	-0.26834	1.38254	703.533	1.65088	Notwetl	tree
210	Angiosperm	Lauraceae	Aniba	Aniba ferrea	Aniba ferrea Kubitzki	12	4522	3.65533	1877.27	2454.73	0.385841	1.05392	577.467	0.66808	33	67.8	0.385841	1.05392	34.8	0.66808	0	16.6459	-0.566685	-0.161524	16.6459	0.405161	1260.27	1528.53	0.497264	1.12677	268.267	0.629504	wetl	tree
211	Angiosperm	Lauraceae	Aniba	Aniba guianensis	Aniba guianensis Aubl.	148	1256831	6.09928	1802.73	3212.2	0.299612	1.93024	1409.47	1.63063	18	57	0.299612	1.93024	39	1.63063	0	33.5015	-0.566685	0.248744	33.5015	0.815429	1250.27	1682.6	0.473798	1.48829	432.333	1.0145	wetl	tree
212	Angiosperm	Lauraceae	Aniba	Aniba hostmanniana	Aniba hostmanniana (Nees) Mez	126	1414288	6.15054	1767.33	3303.17	0.258657	2.03549	1535.83	1.77683	16.1667	53	0.258657	2.03549	36.8333	1.77683	0	24.5904	-0.566685	0.0318463	24.5904	0.598531	1263.5	1696.33	0.504851	1.52052	432.833	1.01567	wetl	tree
213	Angiosperm	Lauraceae	Aniba	Aniba jenmanii	Aniba jenmanii Mez	12	23961	4.3795	1852.2	2828.07	0.356841	1.48584	975.867	1.12899	39	50	0.356841	1.48584	11	1.12899	0.66366	177.243	-0.550531	3.74741	176.579	4.29794	1315.67	1429	0.627263	0.893207	113.333	0.265943	wetl	shrub/ tree
214	Angiosperm	Lauraceae	Aniba	Aniba kappleri	Aniba kappleri Mez	6	1177	3.07078	2160	2704	0.712939	1.3423	544	0.629362	42	71	0.712939	1.3423	29	0.629362	1.79579	22.8433	-0.522975	-0.0106777	21.0475	0.512297	1323	1402	0.644471	0.829849	79	0.185378	wetl	tree
215	Angiosperm	Lauraceae	Aniba	Aniba lancifolia	Aniba lancifolia Kubitzki & W.A.Rodrigues	9	3179	3.50229	2221.17	2970	0.783704	1.65004	748.833	0.866337	37	41.5	0.783704	1.65004	4.5	0.866337	0	9.92435	-0.566685	-0.325125	9.92435	0.241559	1476.83	1595	1.00545	1.28274	118.167	0.277285	Notwetl	shrub/ tree
216	Angiosperm	Lauraceae	Aniba	Aniba muca	Aniba muca (Ruiz & Pav.) Mez	103	227758	5.35747	1175.37	2663.53	-0.426198	1.29548	1488.17	1.72168	22	60.6333	-0.426198	1.29548	38.6333	1.72168	0	179.269	-0.566685	3.79673	179.269	4.36342	971.433	1518.8	-0.180501	1.10393	547.367	1.28443	wetl	tree
217	Angiosperm	Lauraceae	Aniba	Aniba panurensis	Aniba panurensis (Meisn.) Mez	255	2443761	6.38806	1775.53	3216.3	0.268144	1.93499	1440.77	1.66684	18	69	0.268144	1.93499	51	1.66684	0	43.2372	-0.566685	0.48571	43.2372	1.05239	1263.7	1683	0.50532	1.48923	419.3	0.983912	wetl	tree
218	Angiosperm	Lauraceae	Aniba	Aniba parviflora	Aniba parviflora (Meisn.) Mez	51	175925	5.24533	1583.43	2780.2	0.0459004	1.43046	1196.77	1.38456	23.4	66.2667	0.0459004	1.43046	42.8667	1.38456	0	71.7436	-0.566685	1.17956	71.7436	1.74624	1150.53	1588.17	0.239768	1.2667	437.633	1.02693	wetl	tree
219	Angiosperm	Lauraceae	Aniba	Aniba perutilis	Aniba perutilis Hemsl.	61	184417	5.2658	1394.67	3874.7	-0.172487	2.6967	2480.03	2.86919	18.7333	46	-0.172487	2.6967	27.2667	2.86919	0.36801	153.573	-0.557727	3.17129	153.205	3.72902	1143.37	1616.07	0.222951	1.33217	472.7	1.10922	Notwetl	tree
220	Angiosperm	Lauraceae	Aniba	Aniba pilosa	Aniba pilosa van der Werff	4	819	2.91328	2330	2361	0.909615	0.945479	31	0.0358644	17	20	0.909615	0.945479	3	0.0358644	0.912637	91.2592	-0.544471	1.65457	90.3466	2.19904	1592	1643	1.2757	1.39537	51	0.119675	Notwetl	tree
221	Angiosperm	Lauraceae	Aniba	Aniba puchury-minor	Aniba puchury-minor (Mart.) Mez	83	784769	5.89474	1961	3640.4	0.482713	2.42564	1679.4	1.94292	20.4667	56	0.482713	2.42564	35.5333	1.94292	0	36.6922	-0.566685	0.326406	36.6922	0.89309	1333.2	1686.53	0.668406	1.49752	353.333	0.829118	wetl	tree
222	Angiosperm	Lauraceae	Aniba	Aniba riparia	Aniba riparia (Nees) Mez	65	313900	5.49679	1753.83	3285.4	0.243039	2.01493	1531.57	1.77189	15.5667	70	0.243039	2.01493	54.4333	1.77189	0	55.7662	-0.566685	0.790667	55.7662	1.35735	1273.2	1691.3	0.527613	1.50871	418.1	0.981097	wetl	tree
223	Angiosperm	Lauraceae	Aniba	Aniba rosiodora	Aniba rosiodora Ducke	13	8843	3.9466	2234.23	3105.8	0.798821	1.80715	871.567	1.00833	14.2667	53.8667	0.798821	1.80715	39.6	1.00833	0	135.4	-0.566685	2.72895	135.4	3.29564	1325.27	1705.17	0.64979	1.54125	379.9	0.891458	Notwetl	tree
224	Angiosperm	Lauraceae	Aniba	Aniba santalodora	Aniba santalodora Ducke	9	1798	3.25479	2180	2765.33	0.736077	1.41326	585.333	0.677181	34	45.8333	0.736077	1.41326	11.8333	0.677181	0.237021	13.07	-0.560915	-0.248561	12.833	0.312355	1386.5	1524	0.793478	1.11613	137.5	0.322652	wetl	tree
225	Angiosperm	Lauraceae	Aniba	Aniba taubertiana	Aniba taubertiana Mez	87	739455	5.86891	1928	3188.8	0.444535	1.90317	1260.8	1.45864	18.5333	66	0.444535	1.90317	47.4667	1.45864	0	70.6009	-0.566685	1.15174	70.6009	1.71843	1298.9	1654.5	0.587919	1.42236	355.6	0.834437	wetl	tree
226	Angiosperm	Lauraceae	Aniba	Aniba terminalis	Aniba terminalis Ducke	19	36787	4.56569	1921.33	2642	0.436822	1.27057	720.667	0.83375	33	62.8333	0.436822	1.27057	29.8333	0.83375	0	14.0303	-0.566685	-0.225187	14.0303	0.341497	1311	1554	0.616313	1.18653	243	0.570214	wetl	tree
227	Angiosperm	Lauraceae	Aniba	Aniba williamsii	Aniba williamsii O.C.Schmidt	81	1132965	6.05422	1952.17	2987.23	0.472494	1.66998	1035.07	1.19748	18	60	0.472494	1.66998	42	1.19748	0	17.3839	-0.566685	-0.143561	17.3839	0.423124	1340	1674	0.684363	1.46811	334	0.783751	wetl	tree
228	Angiosperm	Anisophylleaceae	Anisophyllea	Anisophyllea guianensis	Anisophyllea guianensis Sandwith	25	152448	5.18312	2230.57	2934.63	0.794579	1.60912	704.067	0.814545	18.7667	29.9333	0.794579	1.60912	11.1667	0.814545	0	9.20649	-0.566685	-0.342598	9.20649	0.224086	1557.07	1729	1.19372	1.59717	171.933	0.403452	Notwetl	tree
229	Angiosperm	Anisophylleaceae	Anisophyllea	Anisophyllea manausensis	Anisophyllea manausensis Pires & W.A.Rodrigues	9	14816	4.17073	2101	2432	0.644681	1.02762	331	0.382939	33	69.3333	0.644681	1.02762	36.3333	0.382939	0	20.9001	-0.566685	-0.0579747	20.9001	0.50871	1380.33	1487.83	0.779007	1.03126	107.5	0.252255	Notwetl	tree
230	Angiosperm	Annonaceae	Annona	Annona amazonica	Annona amazonica R.E.Fr.	64	188216	5.27466	1963.33	3767	0.485412	2.5721	1803.67	2.08669	26.6667	77	0.485412	2.5721	50.3333	2.08669	0	80.8817	-0.566685	1.40198	80.8817	1.96866	1304.33	1615	0.600669	1.32967	310.667	0.728998	wetl	tree
231	Angiosperm	Annonaceae	Annona	Annona ambotay	Annona ambotay Aubl.	167	3617062	6.55836	1741.67	3215.67	0.228963	1.93426	1474	1.70529	18	64	0.228963	1.93426	46	1.70529	0	22.8886	-0.566685	-0.00957577	22.8886	0.557109	1290	1654	0.567035	1.42118	364	0.854148	wetl	tree
232	Angiosperm	Annonaceae	Annona	Annona angustifolia	Annona angustifolia Huber	6	1853	3.26788	1408	2157	-0.157061	0.709468	749	0.866529	51	74	-0.157061	0.709468	23	0.866529	0	57.7524	-0.566685	0.839011	57.7524	1.4057	1177	1373	0.301874	0.761799	196	0.459926	Notwetl	tree
233	Angiosperm	Annonaceae	Annona	Annona asplundiana	Annona asplundiana R.E.Fr.	9	43080	4.63428	2595.33	3052.17	1.21658	1.7451	456.833	0.528517	13.5	25	1.21658	1.7451	11.5	0.528517	0	10.0497	-0.566685	-0.322074	10.0497	0.244611	1616	1718.33	1.33201	1.57214	102.333	0.240131	Notwetl	tree
234	Angiosperm	Annonaceae	Annona	Annona calcarata	Annona calcarata (R.E.Fr.) H.Rainer	5	4310	3.63448	1690	2085	0.169189	0.62617	395	0.456981	49	52	0.169189	0.62617	3	0.456981	0	12.4017	-0.566685	-0.264826	12.4017	0.301859	1326	1448	0.651511	0.937791	122	0.28628	wetl	tree
235	Angiosperm	Annonaceae	Annona	Annona cuspidata	Annona cuspidata (Mart.) H.Rainer	93	610314	5.78555	1825.5	3045	0.325951	1.73681	1219.5	1.41086	16.1667	58	0.325951	1.73681	41.8333	1.41086	0	22.4173	-0.566685	-0.0210478	22.4173	0.545637	1325	1703.67	0.649164	1.53773	378.667	0.888564	wetl	tree
236	Angiosperm	Annonaceae	Annona	Annona deminuta	Annona deminuta R.E.Fr.	17	69789	4.84379	1888	3242.87	0.398258	1.96572	1354.87	1.56747	16.9667	55.0333	0.398258	1.96572	38.0667	1.56747	0	9.44779	-0.566685	-0.336725	9.44779	0.22996	1453.97	1702.27	0.951792	1.53444	248.3	0.582651	Notwetl	tree
237	Angiosperm	Annonaceae	Annona	Annona densicoma	Annona densicoma Mart.	44	238841	5.37811	1767.67	2639.33	0.259043	1.26749	871.667	1.00844	23	77	0.259043	1.26749	54	1.00844	0	18.1102	-0.566685	-0.125881	18.1102	0.440803	1211.33	1679.67	0.382439	1.48141	468.333	1.09897	wetl	tree
238	Angiosperm	Annonaceae	Annona	Annona dolichopetala	Annona dolichopetala (R.E.Fr.) H.Rainer	44	63950	4.80584	2273	4135.37	0.84367	2.99827	1862.37	2.1546	15	30.8667	0.84367	2.99827	15.8667	2.1546	0	90.7362	-0.566685	1.64184	90.7362	2.20852	1458.43	1664.17	0.962274	1.44504	205.733	0.482766	Notwetl	tree
239	Angiosperm	Annonaceae	Annona	Annona dolichophylla	Annona dolichophylla R.E.Fr.	25	136868	5.1363	2150.17	3101	0.701563	1.8016	950.833	1.10003	17.3667	49	0.701563	1.8016	31.6333	1.10003	0	19.8199	-0.566685	-0.0842687	19.8199	0.482416	1471.6	1683.63	0.99317	1.49072	212.033	0.497549	wetl	tree
240	Angiosperm	Annonaceae	Annona	Annona duckei	Annona duckei Diels	52	397760	5.59962	2367.67	3674.33	0.953192	2.46489	1306.67	1.5117	16	41.1667	0.953192	2.46489	25.1667	1.5117	0	123.747	-0.566685	2.44532	123.747	3.012	1425.5	1696.33	0.884994	1.52052	270.833	0.635527	wetl	tree
241	Angiosperm	Annonaceae	Annona	Annona edulis	Annona edulis (Triana & Planch.) H.Rainer	109	944733	5.97531	2089.17	3495.9	0.630991	2.25846	1406.73	1.62747	17	57	0.630991	2.25846	40	1.62747	0	54.2408	-0.566685	0.753539	54.2408	1.32022	1372.77	1689	0.761252	1.50331	316.233	0.74206	wetl	tree
242	Angiosperm	Annonaceae	Annona	Annona excellens	Annona excellens R.E.Fr.	33	505806	5.70398	1646.47	2879.8	0.118825	1.54569	1233.33	1.42686	18.4667	65.5333	0.118825	1.54569	47.0667	1.42686	0	12.812	-0.566685	-0.254841	12.812	0.311844	1277.2	1696.13	0.536999	1.52005	418.933	0.983052	Notwetl	shrub/ tree
243	Angiosperm	Annonaceae	Annona	Annona exsucca	Annona exsucca DC.	250	3555910	6.55095	1458	2897.93	-0.0992153	1.56667	1439.93	1.66588	35.1333	83	-0.0992153	1.56667	47.8667	1.66588	0	34.0415	-0.566685	0.261886	34.0415	0.82857	1082	1490	0.0789504	1.03635	408	0.957396	wetl	tree
244	Angiosperm	Annonaceae	Annona	Annona foetida	Annona foetida Mart.	82	1263335	6.10152	1708.47	2806.33	0.190553	1.46069	1097.87	1.27014	29	72.6333	0.190553	1.46069	43.6333	1.27014	0	18.0232	-0.566685	-0.128	18.0232	0.438685	1254.47	1587.33	0.483654	1.26475	332.867	0.781091	wetl	tree
245	Angiosperm	Annonaceae	Annona	Annona fosteri	Annona fosteri (Maas & Westra) H.Rainer	10	6316	3.80044	884.667	2668.73	-0.762513	1.3015	1784.07	2.06401	21	77.2667	-0.762513	1.3015	56.2667	2.06401	0.147723	31.9364	-0.563089	0.210649	31.7887	0.773738	751	1661.8	-0.697761	1.43949	910.8	2.13725	wetl	tree
246	Angiosperm	Annonaceae	Annona	Annona gigantophylla	Annona gigantophylla (R.E.Fr.) R.E.Fr.	15	28506	4.45494	2022.53	3228.13	0.553902	1.94868	1205.6	1.39478	18.7667	49.2667	0.553902	1.94868	30.5	1.39478	0	91.5761	-0.566685	1.66228	91.5761	2.22897	1369.27	1845.7	0.753039	1.87102	476.433	1.11798	Notwetl	tree
247	Angiosperm	Annonaceae	Annona	Annona glabra	Annona glabra L.	419	1280657	6.10743	1022.67	3048	-0.602859	1.74028	2025.33	2.34314	33.1667	92	-0.602859	1.74028	58.8333	2.34314	0	23.3347	-0.566685	0.00128166	23.3347	0.567966	861.833	1441	-0.437684	0.921365	579.167	1.35905	wetl	shrub/ tree
248	Angiosperm	Annonaceae	Annona	Annona haematantha	Annona haematantha Miq.	13	15540	4.19145	1671.17	2620.03	0.1474	1.24516	948.867	1.09776	29.6333	59.3333	0.1474	1.24516	29.7	1.09776	0	70.7464	-0.566685	1.15528	70.7464	1.72197	1236.43	1576.5	0.441337	1.23932	340.067	0.797987	wetl	tree
249	Angiosperm	Annonaceae	Annona	Annona helosioides	Annona helosioides (Maas & Westra) H.Rainer	9	11412	4.05736	2789.73	3669.33	1.44149	2.45911	879.6	1.01762	16.0667	23	1.44149	2.45911	6.93333	1.01762	0	9.54303	-0.566685	-0.334407	9.54303	0.232278	1622.07	1693.73	1.34625	1.51442	71.6667	0.16817	Notwetl	tree
250	Angiosperm	Annonaceae	Annona	Annona herzogii	Annona herzogii (R.E.Fr.) H.Rainer	38	175128	5.24336	766.6	1908.67	-0.899106	0.422168	1142.07	1.32127	46.0667	90.9333	-0.899106	0.422168	44.8667	1.32127	0.154734	47.071	-0.562918	0.579024	46.9162	1.14194	646.6	1412.53	-0.942742	0.854567	765.933	1.79731	Notwetl	tree
251	Angiosperm	Annonaceae	Annona	Annona hypoglauca	Annona hypoglauca Mart.	266	2628841	6.41976	1738.47	3116.33	0.225261	1.81934	1377.87	1.59407	17	63.5333	0.225261	1.81934	46.5333	1.59407	0	7.90018	-0.566685	-0.374394	7.90018	0.192291	1298.93	1687.53	0.587997	1.49987	388.6	0.911873	wetl	shrub/ tree
252	Angiosperm	Annonaceae	Annona	Annona impressivenia	Annona impressivenia Saff. ex R.E.Fr.	4	1130	3.05308	2157	2460	0.709468	1.06001	303	0.350545	47	74	0.709468	1.06001	27	0.350545	0	17.9641	-0.566685	-0.129437	17.9641	0.437248	1373	1483	0.761799	1.01992	110	0.258122	Notwetl	tree
253	Angiosperm	Annonaceae	Annona	Annona insignis	Annona insignis R.E.Fr.	16	35943	4.55561	1844	2893.53	0.347354	1.56157	1049.53	1.21422	16.7667	57	0.347354	1.56157	40.2333	1.21422	0	17.6629	-0.566685	-0.136769	17.6629	0.429915	1318	1710.47	0.632738	1.55368	392.467	0.920946	Notwetl	shrub/ tree
254	Angiosperm	Annonaceae	Annona	Annona jucunda	Annona jucunda Diels	22	221026	5.34444	1799.87	3165.2	0.296295	1.87587	1365.33	1.57957	14	52.6	0.296295	1.87587	38.6	1.57957	0	89.2971	-0.566685	1.60681	89.2971	2.17349	1376.33	1704.6	0.769621	1.53992	328.267	0.770297	Notwetl	tree
255	Angiosperm	Annonaceae	Annona	Annona montana	Annona montana Macfad.	276	3600525	6.55637	1040.33	3200.33	-0.58242	1.91652	2160	2.49894	28.1667	84	-0.58242	1.91652	55.8333	2.49894	0	54.6175	-0.566685	0.762708	54.6175	1.32939	868.167	1568.33	-0.422822	1.22016	700.167	1.64298	wetl	tree
256	Angiosperm	Annonaceae	Annona	Annona mucosa	Annona mucosa Jacq.	535	3405935	6.53224	1350.13	3471.8	-0.224008	2.23058	2121.67	2.45459	20	76	-0.224008	2.23058	56	2.45459	0	71.1461	-0.566685	1.16501	71.1461	1.7317	1083.2	1646	0.0817663	1.40241	562.8	1.32064	wetl	tree
257	Angiosperm	Annonaceae	Annona	Annona neglecta	Annona neglecta R.E.Fr.	56	199796	5.30059	1300.97	3875.33	-0.28089	2.69743	2574.37	2.97832	16.7667	78	-0.28089	2.69743	61.2333	2.97832	0	82.8213	-0.566685	1.44919	82.8213	2.01587	1019.53	1651.03	-0.0676313	1.41422	631.5	1.48185	Notwetl	tree
258	Angiosperm	Annonaceae	Annona	Annona neochrysocarpa	Annona neochrysocarpa H.Rainer	19	91893	4.96328	1229.33	4194.27	-0.363763	3.06641	2964.93	3.43018	14	52	-0.363763	3.06641	38	3.43018	0.0177337	66.6157	-0.566253	1.05474	66.5979	1.621	915.333	1692.07	-0.312143	1.51051	776.733	1.82265	Notwetl	tree
259	Angiosperm	Annonaceae	Annona	Annona neoelliptica	Annona neoelliptica H.Rainer & Maas	5	889	2.9489	1980	2448	0.504694	1.04613	468	0.541436	42	66	0.504694	1.04613	24	0.541436	0	22.8433	-0.566685	-0.0106777	22.8433	0.556007	1285	1403	0.555302	0.832196	118	0.276894	Notwetl	tree
260	Angiosperm	Annonaceae	Annona	Annona neoinsignis	Annona neoinsignis H.Rainer	20	10231	4.00992	2194	2826.2	0.752274	1.48368	632.2	0.731402	19.0667	63.4	0.752274	1.48368	44.3333	0.731402	0	24.4874	-0.566685	0.0293386	24.4874	0.596023	1398.93	1640.47	0.822653	1.38943	241.533	0.566772	wetl	tree
261	Angiosperm	Annonaceae	Annona	Annona neosalicifolia	Annona neosalicifolia H.Rainer	47	369266	5.56734	1278.9	1778.37	-0.306419	0.271422	499.467	0.57784	10.9667	72.4333	-0.306419	0.271422	61.4667	0.57784	0	55.1194	-0.566685	0.774924	55.1194	1.34161	1042.83	1348.3	-0.0129565	0.703839	305.467	0.716796	Notwetl	tree
262	Angiosperm	Annonaceae	Annona	Annona neoulei	Annona neoulei H.Rainer	28	147870	5.16988	894.2	2469.6	-0.751484	1.07112	1575.4	1.8226	25.0667	57.9333	-0.751484	1.07112	32.8667	1.8226	0.0904	212.557	-0.564484	4.60697	212.467	5.17146	772.933	1553.67	-0.646293	1.18574	780.733	1.83204	Notwetl	tree
263	Angiosperm	Annonaceae	Annona	Annona nitida	Annona nitida Mart.	24	189598	5.27783	2078	2847.67	0.618072	1.50851	769.667	0.890439	16	50	0.618072	1.50851	34	0.890439	0	10.3734	-0.566685	-0.314197	10.3734	0.252488	1379	1725	0.775879	1.58779	346	0.81191	Notwetl	shrub/ tree
264	Angiosperm	Annonaceae	Annona	Annona paludosa	Annona paludosa Aubl.	46	538877	5.73149	1183.33	3089	-0.416981	1.78771	1905.67	2.20469	50	86	-0.416981	1.78771	36	2.20469	0	28.0367	-0.566685	0.115729	28.0367	0.682414	997.467	1496.33	-0.119412	1.05121	498.867	1.17062	wetl	shrub/ tree
265	Angiosperm	Annonaceae	Annona	Annona papilionella	Annona papilionella (Diels) H.Rainer	262	1543255	6.18844	1890	4293.5	0.400572	3.18122	2403.5	2.78065	18	59	0.400572	3.18122	41	2.78065	0	72.6299	-0.566685	1.20113	72.6299	1.76781	1325.17	1654	0.649555	1.42118	328.833	0.771627	Notwetl	tree
266	Angiosperm	Annonaceae	Annona	Annona purpurea	Annona purpurea Moc. & SessÃ© ex Dunal	185	548261	5.73899	1021.1	2709.13	-0.604671	1.34824	1688.03	1.95291	61	110.233	-0.604671	1.34824	49.2333	1.95291	0	69.0634	-0.566685	1.11432	69.0634	1.681	841.5	1344.47	-0.485397	0.694844	502.967	1.18024	Notwetl	tree
267	Angiosperm	Annonaceae	Annona	Annona schunkei	Annona schunkei (Maas & Westra) H.Rainer	12	139425	5.14434	1533	4150.4	-0.0124467	3.01566	2617.4	3.02811	11.9333	42.5333	-0.0124467	3.01566	30.6	3.02811	0	136.002	-0.566685	2.74361	136.002	3.31029	1290.93	1720.07	0.569225	1.57621	429.133	1.00699	Notwetl	tree
268	Angiosperm	Annonaceae	Annona	Annona sericea	Annona sericea Dunal	86	353859	5.54883	1634.6	2819.27	0.105096	1.47565	1184.67	1.37056	29	73.1333	0.105096	1.47565	44.1333	1.37056	0	19.923	-0.566685	-0.0817593	19.923	0.484925	1180.87	1578	0.310947	1.24284	397.133	0.931897	wetl	shrub/ tree
269	Angiosperm	Annonaceae	Annona	Annona symphyocarpa	Annona symphyocarpa Sandwith	35	72127	4.8581	1745.83	3136.1	0.233783	1.8422	1390.27	1.60842	31.3667	55.2333	0.233783	1.8422	23.8667	1.60842	0	118.49	-0.566685	2.31738	118.49	2.88406	1213.97	1652.87	0.388618	1.41852	438.9	1.02991	Notwetl	tree
270	Angiosperm	Annonaceae	Annona	Annona tenuiflora	Annona tenuiflora Mart.	13	12877	4.10981	2367.47	3812.8	0.95296	2.62509	1445.33	1.67213	40	48.3	0.95296	2.62509	8.3	1.67213	0	207.468	-0.566685	4.48309	207.468	5.04977	1423.57	1637.03	0.880457	1.38137	213.467	0.500912	Notwetl	tree
271	Angiosperm	Euphorbiaceae	Anomalocalyx	Anomalocalyx uleanus	Anomalocalyx uleanus (Pax & K.Hoffm.) Ducke	21	10247	4.0106	1791	2562	0.286037	1.17802	771	0.891981	39	70.6333	0.286037	1.17802	31.6333	0.891981	0	23.9602	-0.566685	0.0165085	23.9602	0.583193	1308.1	1508.9	0.609508	1.0807	200.8	0.471189	wetl	tree
272	Angiosperm	Caryocaraceae	Anthodiscus	Anthodiscus amazonicus	Anthodiscus amazonicus Gleason & A.C.Sm.	65	616637	5.79003	1610	3415.93	0.0766358	2.16595	1805.93	2.08931	14.5667	56.8667	0.0766358	2.16595	42.3	2.08931	0	24.5897	-0.566685	0.031829	24.5897	0.598514	1262.57	1643.73	0.502661	1.39709	381.167	0.89443	wetl	tree
273	Angiosperm	Caryocaraceae	Anthodiscus	Anthodiscus klugii	Anthodiscus klugii Standl. ex Prance	28	137644	5.13876	2318.87	3140.47	0.896734	1.84726	821.6	0.950521	20.3333	49.2667	0.896734	1.84726	28.9333	0.950521	0	39.1216	-0.566685	0.385536	39.1216	0.952221	1480.53	1653.93	1.01413	1.42103	173.4	0.406893	Notwetl	tree
274	Angiosperm	Caryocaraceae	Anthodiscus	Anthodiscus mazarunensis	Anthodiscus mazarunensis Gilly	22	20647	4.31486	1784	3181.4	0.277939	1.89461	1397.4	1.61667	29.9333	47.2	0.277939	1.89461	17.2667	1.61667	0	113.681	-0.566685	2.20032	113.681	2.76701	1281.67	1581.27	0.54748	1.25051	299.6	0.703029	Notwetl	tree
275	Angiosperm	Caryocaraceae	Anthodiscus	Anthodiscus obovatus	Anthodiscus obovatus Benth. ex Wittm.	24	116943	5.06797	1838.33	3259	0.340798	1.98439	1420.67	1.64359	22	59.6667	0.340798	1.98439	37.6667	1.64359	0	69.142	-0.566685	1.11623	69.142	1.68292	1337.33	1736.67	0.678105	1.61516	399.333	0.937059	wetl	tree
276	Angiosperm	Caryocaraceae	Anthodiscus	Anthodiscus peruanus	Anthodiscus peruanus Baill.	27	292849	5.46664	2222.3	3581.8	0.785015	2.35784	1359.5	1.57283	12	49.1	0.785015	2.35784	37.1	1.57283	0	33.4549	-0.566685	0.247609	33.4549	0.814293	1507.57	1699.7	1.07757	1.52842	192.133	0.450852	Notwetl	tree
277	Angiosperm	Caryocaraceae	Anthodiscus	Anthodiscus pilosus	Anthodiscus pilosus Ducke	19	194451	5.28881	2607.07	3341.4	1.23016	2.07972	734.333	0.849561	17	33	1.23016	2.07972	16	0.849561	0	15.0808	-0.566685	-0.199617	15.0808	0.367068	1526.27	1705.8	1.12145	1.54273	179.533	0.421286	Notwetl	tree
278	Angiosperm	Caryocaraceae	Anthodiscus	Anthodiscus trifoliatus	Anthodiscus trifoliatus G.Mey.	9	5344	3.72787	2079	2342	0.619229	0.923498	263	0.304269	34.1333	52	0.619229	0.923498	17.8667	0.304269	0	11.4633	-0.566685	-0.287668	11.4633	0.279017	1389.67	1447	0.800909	0.935445	57.3333	0.134536	Notwetl	tree
279	Angiosperm	Loganiaceae	Antonia	Antonia ovata	Antonia ovata Pohl	432	3064332	6.48634	922.367	2143	-0.718898	0.693271	1220.63	1.41217	51	87	-0.718898	0.693271	36	1.41217	0	60.2817	-0.566685	0.900575	60.2817	1.46726	778.367	1358	-0.633543	0.726601	579.633	1.36014	wetl	tree
280	Angiosperm	Anacardiaceae	Antrocaryon	Antrocaryon amazonicum	Antrocaryon amazonicum (Ducke) B.L.Burtt & A.W.Hill	25	15259	4.18353	1408	2183.07	-0.157061	0.739625	775.067	0.896686	29.7667	68.2333	-0.157061	0.739625	38.4667	0.896686	0	60.7693	-0.566685	0.912443	60.7693	1.47913	1153.3	1443	0.24626	0.926058	289.7	0.679798	wetl	tree
281	Angiosperm	Euphorbiaceae	Aparisthmium	Aparisthmium cordatum	Aparisthmium cordatum (A.Juss.) Baill.	879	7239203	6.85969	1281	3272	-0.303989	1.99943	1991	2.30342	17	69	-0.303989	1.99943	52	2.30342	0	65.7623	-0.566685	1.03397	65.7623	1.60066	1052.67	1659	0.010118	1.43292	606.333	1.4228	wetl	shrub/ tree
282	Angiosperm	Malvaceae	Apeiba	Apeiba albiflora	Apeiba albiflora Ducke	71	589373	5.77039	1457.13	2310.33	-0.100218	0.886862	853.2	0.98708	16.7333	73.6333	-0.100218	0.886862	56.9	0.98708	0	39.9062	-0.566685	0.404633	39.9062	0.971318	1077	1405	0.0672176	0.836889	328	0.769672	wetl	tree
283	Angiosperm	Malvaceae	Apeiba	Apeiba echinata	Apeiba echinata Gaertn.	88	1737480	6.23992	1683.4	2693.2	0.161553	1.32981	1009.8	1.16825	32	76	0.161553	1.32981	44	1.16825	0	24.944	-0.566685	0.0404536	24.944	0.607138	1207	1544.33	0.37227	1.16384	337.333	0.791573	wetl	tree
284	Angiosperm	Malvaceae	Apeiba	Apeiba glabra	Apeiba glabra Aubl.	304	3351733	6.52527	2103.37	3623.23	0.647419	2.40578	1519.87	1.75836	17	60.6333	0.647419	2.40578	43.6333	1.75836	0	44.2484	-0.566685	0.510323	44.2484	1.07701	1301.73	1681	0.594568	1.48454	379.267	0.889972	wetl	tree
285	Angiosperm	Malvaceae	Apeiba	Apeiba macropetala	Apeiba macropetala Ducke	59	273314	5.43666	1906.17	3313	0.419275	2.04686	1406.83	1.62759	25	73.8333	0.419275	2.04686	48.8333	1.62759	0	24.5435	-0.566685	0.0307059	24.5435	0.59739	1278	1628.83	0.538876	1.36213	350.833	0.823251	wetl	tree
286	Angiosperm	Malvaceae	Apeiba	Apeiba membranacea	Apeiba membranacea Spruce ex Benth.	506	2221927	6.34673	1890.8	4113	0.401497	2.97239	2222.2	2.5709	16	59	0.401497	2.97239	43	2.5709	0	52.3875	-0.566685	0.708429	52.3875	1.27511	1320	1678	0.637432	1.4775	358	0.840068	wetl	tree
287	Angiosperm	Malvaceae	Apeiba	Apeiba petoumo	Apeiba petoumo Aubl.	35	181504	5.25889	1542	2906.33	-0.00203446	1.57638	1364.33	1.57842	42	75.3333	-0.00203446	1.57638	33.3333	1.57842	0	31.1991	-0.566685	0.192703	31.1991	0.759388	1106.67	1460.67	0.136832	0.967514	354	0.830682	wetl	tree
288	Angiosperm	Malvaceae	Apeiba	Apeiba schomburgkii	Apeiba schomburgkii SzyszyÅ‚.	75	222873	5.34806	1342.8	2738.8	-0.232492	1.38256	1396	1.61505	47	85	-0.232492	1.38256	38	1.61505	0	32.4659	-0.566685	0.223538	32.4659	0.790222	1035.77	1447.43	-0.0295389	0.936462	411.667	0.966	wetl	tree
289	Angiosperm	Malvaceae	Apeiba	Apeiba tibourbou	Apeiba tibourbou Aubl.	1091	9601823	6.98235	1345	3166	-0.229947	1.8768	1821	2.10674	40	86	-0.229947	1.8768	46	2.10674	0	47.7793	-0.566685	0.596264	47.7793	1.16295	1027.07	1598	-0.0499539	1.28978	570.933	1.33973	wetl	tree
290	Angiosperm	Malvaceae	Apeiba	Apeiba trombetensis	Apeiba trombetensis Dorr	4	5273	3.72206	2375	2565	0.961676	1.18149	190	0.219814	48	57	0.961676	1.18149	9	0.219814	0	37.6411	-0.566685	0.349502	37.6411	0.916186	1368	1497	0.750066	1.05277	129	0.302706	Notwetl	tree
291	Angiosperm	Malvaceae	Apeiba	Apeiba uittienii	Apeiba uittienii Jans.-Jac. & Westra	7	47092	4.67295	1961	3488	0.482713	2.24932	1527	1.76661	19	58	0.482713	2.24932	39	1.76661	0	46.4541	-0.566685	0.56401	46.4541	1.13069	1427	1739	0.888513	1.62064	312	0.732127	Notwetl	tree
292	Angiosperm	Arecaceae	Aphandra	Aphandra natalia	Aphandra natalia (Balslev & A.J.Hend.) Barfod	41	112159	5.04983	1792.4	3221.8	0.287657	1.94135	1429.4	1.65369	13	44.9667	0.287657	1.94135	31.9667	1.65369	0	32.3464	-0.566685	0.220628	32.3464	0.787313	1415.63	1654.07	0.861841	1.42134	238.433	0.559498	Notwetl	palm tree
293	Angiosperm	Rubiaceae	Appunia	Appunia aurantiaca	Appunia aurantiaca (K.Krause) Sandwith	4	1715	3.23426	1761	1876	0.25133	0.384375	115	0.133045	65	70	0.25133	0.384375	5	0.133045	0	1.68599	-0.566685	-0.525647	1.68599	0.0410371	1215	1281	0.391043	0.545916	66	0.154873	Notwetl	tree
294	Angiosperm	Rubiaceae	Appunia	Appunia triphylla	Appunia triphylla Ducke	11	4706	3.67265	1960.67	2854.13	0.482327	1.51599	893.467	1.03366	25.0333	75.9	0.482327	1.51599	50.8667	1.03366	0	43.1634	-0.566685	0.483913	43.1634	1.0506	1297.43	1614.63	0.584478	1.32881	317.2	0.744329	Notwetl	shrub/ tree
295	Angiosperm	Olacaceae	Aptandra	Aptandra caudata	Aptandra caudata A.H.Gentry & R.Ortiz	13	63171	4.80052	2541	2946.07	1.15372	1.62235	405.067	0.468628	14.8667	37	1.15372	1.62235	22.1333	0.468628	0	15.3203	-0.566685	-0.193789	15.3203	0.372896	1536.27	1696.07	1.14491	1.51989	159.8	0.37498	Notwetl	tree
296	Angiosperm	Olacaceae	Aptandra	Aptandra liriosmoides	Aptandra liriosmoides Spruce ex Miers	20	76229	4.88212	2285.93	3533.8	0.858633	2.30231	1247.87	1.44368	20.3333	53	0.858633	2.30231	32.6667	1.44368	0	33.2727	-0.566685	0.243174	33.2727	0.809859	1396.2	1823	0.816239	1.81775	426.8	1.00151	wetl	tree
297	Angiosperm	Olacaceae	Aptandra	Aptandra tubicina	Aptandra tubicina (Poepp.) Benth. ex Miers	156	1700920	6.23068	1798	3000.1	0.294136	1.68486	1202.1	1.39073	18.7667	64	0.294136	1.68486	45.2333	1.39073	0	19.6892	-0.566685	-0.0874497	19.6892	0.479235	1257.6	1650.7	0.491006	1.41344	393.1	0.922433	wetl	tree
298	Angiosperm	Leguminosae	Apuleia	Apuleia leiocarpa	Apuleia leiocarpa (Vogel) J.F.Macbr.	477	5222012	6.71784	935.833	2304	-0.703318	0.879535	1368.17	1.58285	35	84	-0.703318	0.879535	49	1.58285	0	65.9152	-0.566685	1.03769	65.9152	1.60438	792.3	1429.47	-0.600848	0.894302	637.167	1.49515	wetl	tree
299	Angiosperm	Bonnetiaceae	Archytaea	Archytaea triflora	Archytaea triflora Mart.	100	232717	5.36683	1702.33	3000.4	0.183458	1.68521	1298.07	1.50175	38	56	0.183458	1.68521	18	1.50175	0	39.7187	-0.566685	0.40007	39.7187	0.966754	1223.53	1557.6	0.411067	1.19497	334.067	0.783907	Notwetl	shrub/ tree
300	Angiosperm	Apocynaceae	Aspidosperma	Aspidosperma album	Aspidosperma album (Vahl) Benoist ex Pichon	45	148034	5.17036	1592	2688.6	0.0558113	1.32448	1096.6	1.26867	35.5333	81	0.0558113	1.32448	45.4667	1.26867	0	28.3095	-0.566685	0.122369	28.3095	0.689054	1175.77	1516.4	0.298979	1.0983	340.633	0.799316	wetl	tree
301	Angiosperm	Apocynaceae	Aspidosperma	Aspidosperma araracanga	Aspidosperma araracanga Marc.-Ferr.	15	8850	3.94694	1739.8	2818	0.226803	1.47419	1078.2	1.24739	57.9667	77.2333	0.226803	1.47419	19.2667	1.24739	0	41.2149	-0.566685	0.436487	41.2149	1.00317	1260.67	1433.97	0.498202	0.904861	173.3	0.406659	wetl	tree
302	Angiosperm	Apocynaceae	Aspidosperma	Aspidosperma capitatum	Aspidosperma capitatum L.O.Williams	11	8318	3.92002	2429.7	2960.77	1.02496	1.63936	531.067	0.614399	21.3667	53.4333	1.02496	1.63936	32.0667	0.614399	0	31.9776	-0.566685	0.21165	31.9776	0.778335	1367.53	1702.63	0.748971	1.5353	335.1	0.786332	Notwetl	tree
303	Angiosperm	Apocynaceae	Aspidosperma	Aspidosperma carapanauba	Aspidosperma carapanauba Pichon	18	36215	4.55889	1662.33	2457.87	0.137181	1.05755	795.533	0.920364	32.1333	77.8	0.137181	1.05755	45.6667	0.920364	0	42.5586	-0.566685	0.469192	42.5586	1.03588	1252	1529.93	0.477866	1.13005	277.933	0.652187	wetl	tree
304	Angiosperm	Apocynaceae	Aspidosperma	Aspidosperma cuspa	Aspidosperma cuspa (Kunth) S.F.Blake ex Pittier	216	2206010	6.34361	682.667	1663	-0.99621	0.137952	980.333	1.13416	46	104	-0.99621	0.137952	58	1.13416	0	69.7504	-0.566685	1.13104	69.7504	1.69773	584.667	1254.33	-1.08807	0.483341	669.667	1.57141	wetl	shrub/ tree
305	Angiosperm	Apocynaceae	Aspidosperma	Aspidosperma cylindrocarpon	Aspidosperma cylindrocarpon MÃ¼ll.Arg.	231	1421646	6.15279	1091	1941.2	-0.523803	0.459806	850.2	0.983609	47	79	-0.523803	0.459806	32	0.983609	0	54.5811	-0.566685	0.761822	54.5811	1.32851	924	1342.47	-0.291806	0.690151	418.467	0.981957	Notwetl	tree
306	Angiosperm	Apocynaceae	Aspidosperma	Aspidosperma darienense	Aspidosperma darienense Woodson ex Dwyer	35	38391	4.58423	2040.47	3515.73	0.574649	2.28141	1475.27	1.70676	16	64.2	0.574649	2.28141	48.2	1.70676	0	20.337	-0.566685	-0.0716804	20.337	0.495004	1279.27	1653.93	0.541848	1.42103	374.667	0.879178	wetl	tree
307	Angiosperm	Apocynaceae	Aspidosperma	Aspidosperma decussatum	Aspidosperma decussatum Woodson	24	50777	4.70567	1741.33	3429.67	0.228577	2.18184	1688.33	1.95326	25	76	0.228577	2.18184	51	1.95326	0	211.01	-0.566685	4.5693	211.01	5.13599	1167.67	1648	0.279972	1.4071	480.333	1.12713	Notwetl	tree
308	Angiosperm	Apocynaceae	Aspidosperma	Aspidosperma desmanthum	Aspidosperma desmanthum Benth. ex MÃ¼ll.Arg.	194	2135310	6.32946	1600.33	3967.4	0.0654522	2.80395	2367.07	2.73849	20	73	0.0654522	2.80395	53	2.73849	0	71.6147	-0.566685	1.17642	71.6147	1.7431	1222.4	1642.07	0.408407	1.39318	419.667	0.984773	wetl	tree
309	Angiosperm	Apocynaceae	Aspidosperma	Aspidosperma discolor	Aspidosperma discolor A.DC.	137	955366	5.98017	744.133	1994	-0.925098	0.520891	1249.87	1.44599	17.4667	82	-0.925098	0.520891	64.5333	1.44599	0	69.9782	-0.566685	1.13659	69.9782	1.70327	647	1309.07	-0.941803	0.611776	662.067	1.55358	Notwetl	shrub/ tree
310	Angiosperm	Apocynaceae	Aspidosperma	Aspidosperma excelsum	Aspidosperma excelsum Benth.	288	3336081	6.52324	1668.8	3170.53	0.144662	1.88204	1501.73	1.73738	18	70	0.144662	1.88204	52	1.73738	0	39.0637	-0.566685	0.384127	39.0637	0.950811	1241.4	1688.07	0.452992	1.50112	446.667	1.04813	wetl	tree
311	Angiosperm	Apocynaceae	Aspidosperma	Aspidosperma helstonei	Aspidosperma helstonei Donsel.	3	1222	3.08707	2714	3061	1.35387	1.75532	347	0.40145	41	48	1.35387	1.75532	7	0.40145	10.4221	11.2322	-0.313011	-0.293294	0.810102	0.0197179	1374	1412	0.764146	0.853315	38	0.0891693	Notwetl	tree
312	Angiosperm	Apocynaceae	Aspidosperma	Aspidosperma inundatum	Aspidosperma inundatum Ducke	9	2619	3.41814	1564	3141	0.0234177	1.84787	1577	1.82445	16	72	0.0234177	1.84787	56	1.82445	0	56.0598	-0.566685	0.797814	56.0598	1.3645	1289.67	1713.83	0.566253	1.56158	424.167	0.995332	wetl	tree
313	Angiosperm	Apocynaceae	Aspidosperma	Aspidosperma macrophyllum	Aspidosperma macrophyllum MÃ¼ll.Arg.	19	22036	4.34313	1461.67	2509	-0.0949733	1.1167	1047.33	1.21168	37	85	-0.0949733	1.1167	48	1.21168	0	133.649	-0.566685	2.68633	133.649	3.25301	1038.17	1555.67	-0.0239071	1.19044	517.5	1.21434	Notwetl	tree
314	Angiosperm	Apocynaceae	Aspidosperma	Aspidosperma megalocarpon	Aspidosperma megalocarpon MÃ¼ll.Arg.	199	715044	5.85433	1180.33	3655.33	-0.420452	2.44291	2475	2.86336	47	96	-0.420452	2.44291	49	2.86336	0	89.9718	-0.566685	1.62323	89.9718	2.18992	985	1535.67	-0.148666	1.14351	550.667	1.29217	Notwetl	tree
315	Angiosperm	Apocynaceae	Aspidosperma	Aspidosperma multiflorum	Aspidosperma multiflorum A.DC.	141	1551897	6.19086	733.667	2257	-0.937207	0.82516	1523.33	1.76237	62	97.8333	-0.937207	0.82516	35.8333	1.76237	0	55.402	-0.566685	0.781803	55.402	1.34849	619.167	1345.83	-1.00712	0.698051	726.667	1.70517	wetl	shrub/ tree
316	Angiosperm	Apocynaceae	Aspidosperma	Aspidosperma myristicifolium	Aspidosperma myristicifolium (Markgr.) Woodson	61	170048	5.23057	1992.07	4259.73	0.518654	3.14215	2267.67	2.6235	45	78	0.518654	3.14215	33	2.6235	0	93.8921	-0.566685	1.71865	93.8921	2.28534	1181.07	1619.2	0.311416	1.33952	438.133	1.02811	wetl	tree
317	Angiosperm	Apocynaceae	Aspidosperma	Aspidosperma pachypterum	Aspidosperma pachypterum MÃ¼ll.Arg.	54	234434	5.37002	2225.83	3185.6	0.789103	1.89947	959.767	1.11037	23.5667	56	0.789103	1.89947	32.4333	1.11037	0	14.154	-0.566685	-0.222175	14.154	0.34451	1473.23	1662.6	0.997003	1.44136	189.367	0.44436	wetl	tree
318	Angiosperm	Apocynaceae	Aspidosperma	Aspidosperma parvifolium	Aspidosperma parvifolium A.DC.	261	3061634	6.48595	722	2423.2	-0.950705	1.01744	1701.2	1.96814	27.5667	84.4333	-0.950705	1.01744	56.8667	1.96814	0	64.6716	-0.566685	1.00742	64.6716	1.57411	611.7	1517.6	-1.02464	1.10111	905.9	2.12575	wetl	tree
319	Angiosperm	Apocynaceae	Aspidosperma	Aspidosperma rigidum	Aspidosperma rigidum Rusby	196	1531890	6.18523	1303.67	3148.83	-0.277766	1.85694	1845.17	2.1347	19.1667	74	-0.277766	1.85694	54.8333	2.1347	0	83.9719	-0.566685	1.4772	83.9719	2.04388	1033.33	1647.33	-0.0352488	1.40554	614	1.44079	wetl	tree
320	Angiosperm	Apocynaceae	Aspidosperma	Aspidosperma schultesii	Aspidosperma schultesii Woodson	90	704148	5.84766	1923.33	3050.6	0.439136	1.74329	1127.27	1.30415	17	69	0.439136	1.74329	52	1.30415	0	43.5511	-0.566685	0.493349	43.5511	1.06003	1326.67	1703	0.653075	1.53616	376.333	0.883089	wetl	tree
321	Angiosperm	Apocynaceae	Aspidosperma	Aspidosperma spruceanum	Aspidosperma spruceanum Benth. ex MÃ¼ll.Arg.	291	2681047	6.4283	1161	3519	-0.442819	2.28519	2358	2.72801	22	77	-0.442819	2.28519	55	2.72801	0	73.5289	-0.566685	1.22301	73.5289	1.7897	917.333	1623	-0.30745	1.34844	705.667	1.65589	wetl	tree
322	Angiosperm	Apocynaceae	Aspidosperma	Aspidosperma steyermarkii	Aspidosperma steyermarkii Woodson	17	4285	3.63195	1234.67	3233.23	-0.357593	1.95458	1998.57	2.31217	21	74.4333	-0.357593	1.95458	53.4333	2.31217	1.24789	33.8376	-0.536311	0.256923	32.5897	0.793234	1044.23	1600.13	-0.00967132	1.29478	555.9	1.30445	Notwetl	tree
323	Angiosperm	Apocynaceae	Aspidosperma	Aspidosperma subincanum	Aspidosperma subincanum Mart.	280	2539631	6.40477	1078	1800.53	-0.538843	0.297067	722.533	0.83591	55.2667	95	-0.538843	0.297067	39.7333	0.83591	0	49.0725	-0.566685	0.627741	49.0725	1.19443	897.6	1250.2	-0.353755	0.473642	352.6	0.827397	wetl	tree
324	Angiosperm	Apocynaceae	Aspidosperma	Aspidosperma ulei	Aspidosperma ulei Markgr.	28	88816	4.94849	977.533	2381	-0.655074	0.968617	1403.47	1.62369	63.2667	99.4667	-0.655074	0.968617	36.2	1.62369	0	91.6426	-0.566685	1.6639	91.6426	2.23058	793.733	1419.8	-0.597484	0.871618	626.067	1.4691	Notwetl	tree
325	Angiosperm	Lecythidaceae	Asteranthos	Asteranthos brasiliensis	Asteranthos brasiliensis Desf.	38	79548	4.90063	2483.47	3432	1.08716	2.18453	948.533	1.09737	18	41	1.08716	2.18453	23	1.09737	0	3.48459	-0.566685	-0.48187	3.48459	0.084815	1634.8	1974	1.37613	2.17208	339.2	0.795953	wetl	tree
326	Angiosperm	Arecaceae	Aphandra	Asterogyne guianensis	Asterogyne guianensis Granv. & A.J.Hend.	5	900	2.95424	2361	2959	0.945479	1.63731	598	0.691835	48	48	0.945479	1.63731	0	0.691835	2.73932	13.9768	-0.500009	-0.22649	11.2374	0.27352	1369	1383	0.752413	0.785265	14	0.0328518	Notwetl	palm tree
327	Angiosperm	Arecaceae	Astrocaryum	Astrocaryum aculeatum	Astrocaryum aculeatum G.Mey.	167	3619799	6.55868	1591.9	2977.03	0.0556956	1.65818	1385.13	1.60248	23	70	0.0556956	1.65818	47	1.60248	0	39.7537	-0.566685	0.400921	39.7537	0.967606	1196	1619	0.346458	1.33905	423	0.992595	wetl	palm tree
328	Angiosperm	Arecaceae	Astrocaryum	Astrocaryum chambira	Astrocaryum chambira Burret	82	638042	5.80485	2234.13	3277	0.798705	2.00521	1042.87	1.20651	15.3667	42.2667	0.798705	2.00521	26.9	1.20651	0	14.4597	-0.566685	-0.214735	14.4597	0.351949	1481.67	1684.53	1.01679	1.49283	202.867	0.476039	wetl	palm tree
329	Angiosperm	Arecaceae	Astrocaryum	Astrocaryum chonta	Astrocaryum chonta Mart.	8	2759	3.44075	1509.87	2575.67	-0.03921	1.19383	1065.8	1.23304	22.3333	52.4	-0.03921	1.19383	30.0667	1.23304	0	51.6058	-0.566685	0.689403	51.6058	1.25609	1246.73	1711.73	0.465507	1.55666	465	1.09115	wetl	palm tree
330	Angiosperm	Arecaceae	Astrocaryum	Astrocaryum faranae	Astrocaryum faranae F.Kahn & E.Ferreira	15	12304	4.09005	1741.53	2350	0.228809	0.932753	608.467	0.703944	28	41	0.228809	0.932753	13	0.703944	0.735214	20.3482	-0.548789	-0.0714092	19.613	0.47738	1471.4	1617.97	0.992701	1.33663	146.567	0.343927	Notwetl	palm tree
331	Angiosperm	Arecaceae	Astrocaryum	Astrocaryum farinosum	Astrocaryum farinosum Barb.Rodr.	3	10508	4.02152	1679	2375	0.156463	0.961676	696	0.805213	47	72	0.156463	0.961676	25	0.805213	1.798	26.2634	-0.522921	0.0725685	24.4654	0.59549	1158	1448	0.257289	0.937791	290	0.680502	wetl	palm tree
332	Angiosperm	Arecaceae	Astrocaryum	Astrocaryum ferrugineum	Astrocaryum ferrugineum F.Kahn & B.MillaÌn	6	1980	3.29667	2210	3255	0.770785	1.97976	1045	1.20898	20	52	0.770785	1.97976	32	1.20898	0	9.08017	-0.566685	-0.345673	9.08017	0.221012	1449	1649	0.940138	1.40945	200	0.469312	Notwetl	palm tree
333	Angiosperm	Arecaceae	Astrocaryum	Astrocaryum gynacanthum	Astrocaryum gynacanthum Mart.	56	391431	5.59266	1861.33	2817.8	0.367407	1.47396	956.467	1.10655	32.6	65.1333	0.367407	1.47396	32.5333	1.10655	0	15.9243	-0.566685	-0.179087	15.9243	0.387597	1245	1559.47	0.46144	1.19935	314.467	0.737915	wetl	palm tree
334	Angiosperm	Arecaceae	Astrocaryum	Astrocaryum jauari	Astrocaryum jauari Mart.	70	752231	5.87635	1679	3328.67	0.156463	2.06499	1649.67	1.90852	19	70.8333	0.156463	2.06499	51.8333	1.90852	0	14.4806	-0.566685	-0.214227	14.4806	0.352457	1215.17	1652	0.391434	1.41649	436.833	1.02506	wetl	palm tree
335	Angiosperm	Arecaceae	Astrocaryum	Astrocaryum macrocalyx	Astrocaryum macrocalyx Burret	16	57582	4.76029	1631.03	2806.53	0.10097	1.46092	1175.5	1.35995	17	64.9	0.10097	1.46092	47.9	1.35995	0	22.6308	-0.566685	-0.0158499	22.6308	0.550835	1136.57	1697	0.206994	1.52208	560.433	1.31509	Notwetl	palm tree
336	Angiosperm	Arecaceae	Astrocaryum	Astrocaryum murumuru	Astrocaryum murumuru Mart.	87	826832	5.91742	1766.87	3232.73	0.258117	1.954	1465.87	1.69588	14	66.0667	0.258117	1.954	52.0667	1.69588	0	20.1883	-0.566685	-0.0753016	20.1883	0.491383	1320.73	1702.6	0.639152	1.53523	381.867	0.896073	wetl	palm tree
337	Angiosperm	Arecaceae	Astrocaryum	Astrocaryum perangustatum	Astrocaryum perangustatum F.Kahn & B.MillÃ¡n	5	2397	3.37967	918	2697	-0.723949	1.3342	1779	2.05815	21	56	-0.723949	1.3342	35	2.05815	2.13798	75.9072	-0.514646	1.2809	73.7692	1.79555	775	1729	-0.641443	1.59717	954	2.23862	Notwetl	palm tree
338	Angiosperm	Arecaceae	Astrocaryum	Astrocaryum rodriguesii	Astrocaryum rodriguesii Trail	7	2489	3.39602	1760	3800	0.250173	2.61028	2040	2.36011	43	63	0.250173	2.61028	20	2.36011	0.741288	53.9388	-0.548642	0.746187	53.1975	1.29483	1245	1456	0.46144	0.956564	211	0.495124	Notwetl	palm tree
339	Angiosperm	Arecaceae	Astrocaryum	Astrocaryum sciophilum	Astrocaryum sciophilum (Miq.) Pulle	16	121858	5.08585	1675	2771	0.151835	1.41981	1096	1.26798	38	71	0.151835	1.41981	33	1.26798	0	44.1961	-0.566685	0.50905	44.1961	1.07573	1159	1451.67	0.259636	0.946395	292.667	0.68676	wetl	palm tree
340	Angiosperm	Arecaceae	Astrocaryum	Astrocaryum ulei	Astrocaryum ulei Burret	7	7546	3.87772	1612	1982	0.0789496	0.507008	370	0.428059	48	69	0.0789496	0.507008	21	0.428059	0	9.20509	-0.566685	-0.342632	9.20509	0.224052	1277	1413	0.53653	0.855662	136	0.319132	wetl	palm tree
341	Angiosperm	Arecaceae	Astrocaryum	Astrocaryum urostachys	Astrocaryum urostachys Burret	43	62877	4.79849	2734.67	3857.53	1.37778	2.67684	1122.87	1.29906	15.5667	24	1.37778	2.67684	8.43333	1.29906	0	25.9949	-0.566685	0.0660327	25.9949	0.632717	1602.33	1653.43	1.29994	1.41985	51.1	0.119909	Notwetl	palm tree
342	Angiosperm	Arecaceae	Astrocaryum	Astrocaryum vulgare	Astrocaryum vulgare Mart.	37	574468	5.75927	1162.4	2862	-0.441199	1.52509	1699.6	1.96629	39.9333	89.2667	-0.441199	1.52509	49.3333	1.96629	0	27.1842	-0.566685	0.0949804	27.1842	0.661665	896.933	1304.27	-0.35532	0.600512	407.333	0.955832	wetl	palm tree
343	Angiosperm	Anacardiaceae	Astronium	Astronium graveolens	Astronium graveolens Jacq.	493	3634397	6.56043	844.2	2531.53	-0.80933	1.14277	1687.33	1.9521	40	102.933	-0.80933	1.14277	62.9333	1.9521	0	78.0059	-0.566685	1.33198	78.0059	1.89867	714	1439.93	-0.784584	0.918862	725.933	1.70345	wetl	tree
344	Angiosperm	Anacardiaceae	Astronium	Astronium lecointei	Astronium lecointei Ducke	101	731809	5.8644	1719.63	2919.97	0.203472	1.59216	1200.33	1.38868	43	71	0.203472	1.59216	28	1.38868	0	24.4926	-0.566685	0.029466	24.4926	0.596151	1238.1	1594.9	0.445248	1.2825	356.8	0.837252	wetl	tree
345	Angiosperm	Anacardiaceae	Astronium	Astronium ulei	Astronium ulei Mattick	15	28972	4.46198	1552.97	2992.4	0.010653	1.67596	1439.43	1.6653	33.2667	84.2333	0.010653	1.67596	50.9667	1.6653	0	25.5655	-0.566685	0.0555794	25.5655	0.622264	1122.87	1608.67	0.174846	1.31481	485.8	1.13996	wetl	tree
346	Angiosperm	Arecaceae	Attalea	Attalea attaleoides	Attalea attaleoides (Barb.Rodr.) Wess.Boer	10	23029	4.36228	1902.4	2826.4	0.414918	1.48391	924	1.06899	22.3333	57.5333	0.414918	1.48391	35.2	1.06899	0	26.4919	-0.566685	0.078128	26.4919	0.644813	1287	1669.87	0.559995	1.45841	382.867	0.898419	Notwetl	palm tree
347	Angiosperm	Arecaceae	Attalea	Attalea bassleriana	Attalea bassleriana (Burret) Zona	8	7522	3.87633	2635.87	3550.07	1.26348	2.32113	914.2	1.05765	16	20	1.26348	2.32113	4	1.05765	0	70.563	-0.566685	1.15082	70.563	1.71751	1639	1723.73	1.38598	1.58482	84.7333	0.198832	Notwetl	palm tree
348	Angiosperm	Arecaceae	Attalea	Attalea butyracea	Attalea butyracea (Mutis ex L.f.) Wess.Boer	114	1525651	6.18346	1623	3313.67	0.0916757	2.04763	1690.67	1.95596	16	66.3333	0.0916757	2.04763	50.3333	1.95596	0	39.1598	-0.566685	0.386467	39.1598	0.953152	1184	1651.33	0.318299	1.41493	467.333	1.09663	wetl	palm tree
349	Angiosperm	Arecaceae	Attalea	Attalea cephalotus	Attalea cephalotus Poepp. ex Mart.	16	156505	5.19453	1650.8	2470.2	0.123838	1.07181	819.4	0.947976	27.6	58.9333	0.123838	1.07181	31.3333	0.947976	0	8.03739	-0.566685	-0.371054	8.03739	0.19563	1247.6	1629.93	0.467541	1.36471	382.333	0.897168	Notwetl	palm tree
350	Angiosperm	Arecaceae	Attalea	Attalea dahlgreniana	Attalea dahlgreniana (Bondar) Wess.Boer	8	44711	4.65041	1525.73	2535.93	-0.0208536	1.14786	1010.2	1.16872	63.5333	85	-0.0208536	1.14786	21.4667	1.16872	0	8.05275	-0.566685	-0.37068	8.05275	0.196004	1076.8	1341.27	0.0667483	0.687335	264.467	0.620587	Notwetl	palm tree
351	Angiosperm	Arecaceae	Attalea	Attalea eichleri	Attalea eichleri (Drude) A.J.Hend.	48	532776	5.72654	906	1660.93	-0.737832	0.135561	754.933	0.873394	68.0667	88.9333	-0.737832	0.135561	20.8667	0.873394	0	28.4483	-0.566685	0.125748	28.4483	0.692432	764	1203.87	-0.667256	0.364918	439.867	1.03217	Notwetl	palm tree
352	Angiosperm	Arecaceae	Attalea	Attalea guianensis	Attalea guianensis (Glassman) Zona	7	1522	3.18241	2377	2800	0.96399	1.45336	423	0.489375	31	48	0.96399	1.45336	17	0.489375	0	9.73045	-0.566685	-0.329845	9.73045	0.236839	1415	1529	0.860355	1.12786	114	0.267508	Notwetl	palm tree
353	Angiosperm	Arecaceae	Attalea	Attalea insignis	Attalea insignis (Mart.) Drude	73	404661	5.60709	2459	3064.17	1.05886	1.75898	605.167	0.700126	17	51.5	1.05886	1.75898	34.5	0.700126	0	11.3665	-0.566685	-0.290024	11.3665	0.276661	1441.67	1691	0.92293	1.50801	249.333	0.585076	wetl	palm tree
354	Angiosperm	Arecaceae	Attalea	Attalea luetzelburgii	Attalea luetzelburgii (Burret) Wess.Boer	7	3946	3.59616	2384	3285	0.972088	2.01447	901	1.04238	23	69	0.972088	2.01447	46	1.04238	0	57.2613	-0.566685	0.827058	57.2613	1.39374	1366	1611	0.745373	1.32028	245	0.574907	Notwetl	palm tree
355	Angiosperm	Arecaceae	Attalea	Attalea maripa	Attalea maripa (Aubl.) Mart.	118	1437585	6.15763	1533.73	3158.13	-0.0115983	1.86769	1624.4	1.87929	16	81	-0.0115983	1.86769	65	1.87929	0	21.5195	-0.566685	-0.0428985	21.5195	0.523786	1147.03	1684	0.231555	1.49158	536.967	1.26002	wetl	palm tree
356	Angiosperm	Arecaceae	Attalea	Attalea microcarpa	Attalea microcarpa Mart.	66	381072	5.58101	1870.93	3002.8	0.378513	1.68799	1131.87	1.30947	18.0667	61	0.378513	1.68799	42.9333	1.30947	0	20.2018	-0.566685	-0.0749718	20.2018	0.491713	1354.53	1702.73	0.718466	1.53554	348.2	0.817072	wetl	palm tree
357	Angiosperm	Arecaceae	Attalea	Attalea phalerata	Attalea phalerata Mart. ex Spreng.	109	1926185	6.2847	1241.13	2469.27	-0.350112	1.07073	1228.13	1.42085	29.0667	77	-0.350112	1.07073	47.9333	1.42085	0	35.9875	-0.566685	0.309252	35.9875	0.875937	1050.13	1627.73	0.00417338	1.35955	577.6	1.35537	wetl	palm tree
358	Angiosperm	Arecaceae	Attalea	Attalea plowmanii	Attalea plowmanii (Glassman) Zona	21	39100	4.59218	2405	2875.5	0.996383	1.54071	470.5	0.544329	17	25	0.996383	1.54071	8	0.544329	0	4.60033	-0.566685	-0.454712	4.60033	0.111972	1649	1703	1.40945	1.53616	54	0.126714	Notwetl	palm tree
359	Angiosperm	Arecaceae	Attalea	Attalea princeps	Attalea princeps Mart.	10	87608	4.94254	1110.2	1815.6	-0.50159	0.314497	705.4	0.816088	52.5333	68	-0.50159	0.314497	15.4667	0.816088	0	13.5326	-0.566685	-0.237302	13.5326	0.329383	938.2	1361.6	-0.258485	0.735048	423.4	0.993533	Notwetl	palm tree
360	Angiosperm	Arecaceae	Attalea	Attalea racemosa	Attalea racemosa Spruce	59	393778	5.59525	2411.77	3107.87	1.00421	1.80954	696.1	0.805329	17	69	1.00421	1.80954	52	0.805329	0	8.30675	-0.566685	-0.364498	8.30675	0.202187	1374.93	1702	0.766336	1.53382	327.067	0.767481	wetl	palm tree
361	Angiosperm	Arecaceae	Attalea	Attalea speciosa	Attalea speciosa Mart.	73	701357	5.84594	995.233	2174.33	-0.634597	0.729521	1179.1	1.36412	59	91.8667	-0.634597	0.729521	32.8667	1.36412	0	56.5962	-0.566685	0.810868	56.5962	1.37755	840.333	1356.57	-0.488135	0.723237	516.233	1.21137	wetl	palm tree
362	Angiosperm	Arecaceae	Attalea	Attalea spectabilis	Attalea spectabilis Mart.	7	1604	3.2052	1426	2647	-0.136237	1.27636	1221	1.41259	24	75	-0.136237	1.27636	51	1.41259	0	18.5666	-0.566685	-0.114773	18.5666	0.451912	1089	1754	0.0953763	1.65584	665	1.56046	Notwetl	palm tree
363	Angiosperm	Arecaceae	Attalea	Attalea tessmannii	Attalea tessmannii Burret	27	210600	5.32346	1681	2824.53	0.158777	1.48175	1143.53	1.32297	17.2	49	0.158777	1.48175	31.8	1.32297	0	13.5381	-0.566685	-0.237166	13.5381	0.329519	1332.73	1687.53	0.667311	1.49987	354.8	0.832559	Notwetl	palm tree
364	Angiosperm	Sapindaceae	Averrhoidium	Averrhoidium dalyi	Averrhoidium dalyi Acev.-Rodr. & Ferrucci	26	98495	4.99341	1804.93	2756.07	0.302157	1.40254	951.133	1.10038	45.8667	59	0.302157	1.40254	13.1333	1.10038	0	15.2074	-0.566685	-0.196536	15.2074	0.370149	1358	1585.73	0.726601	1.26099	227.733	0.53439	wetl	tree
365	Angiosperm	Arecaceae	Bactris	Bactris acanthocarpa	Bactris acanthocarpa Mart.	232	3075931	6.48798	1534	2948	-0.0112898	1.62459	1414	1.63588	21	69	-0.0112898	1.62459	48	1.63588	0	25.9694	-0.566685	0.0654106	25.9694	0.632095	1131	1645	0.193932	1.40006	514	1.20613	wetl	palm tree
366	Angiosperm	Arecaceae	Bactris	Bactris acanthocarpoides	Bactris acanthocarpoides Barb.Rodr.	34	124478	5.09509	1837.5	2812.43	0.339834	1.46775	974.933	1.12791	17	72.8667	0.339834	1.46775	55.8667	1.12791	0	12.9099	-0.566685	-0.252457	12.9099	0.314228	1261.97	1702.43	0.501253	1.53483	440.467	1.03358	wetl	palm tree
367	Angiosperm	Arecaceae	Bactris	Bactris aubletiana	Bactris aubletiana Trail	28	45819	4.66105	2376.67	3420.87	0.963604	2.17165	1044.2	1.20805	34	47.9333	0.963604	2.17165	13.9333	1.20805	0	32.9173	-0.566685	0.234523	32.9173	0.801208	1385.07	1514	0.790114	1.09266	128.933	0.30255	Notwetl	palm tree
368	Angiosperm	Arecaceae	Bactris	Bactris balanophora	Bactris balanophora Spruce	39	142045	5.15243	2194	3080.33	0.752274	1.77769	886.333	1.02541	25.1667	54.1667	0.752274	1.77769	29	1.02541	0	27.1708	-0.566685	0.0946532	27.1708	0.661338	1371.33	1596	0.757888	1.28508	224.667	0.527194	Notwetl	palm tree
369	Angiosperm	Arecaceae	Bactris	Bactris bidentula	Bactris bidentula Spruce	45	310775	5.49245	1773.6	3020.03	0.265907	1.70792	1246.43	1.44202	16.5667	67.3	0.265907	1.70792	50.7333	1.44202	0	7.26299	-0.566685	-0.389903	7.26299	0.176781	1277.8	1717.6	0.538407	1.57042	439.8	1.03202	wetl	palm tree
370	Angiosperm	Arecaceae	Bactris	Bactris bifida	Bactris bifida Mart.	56	326657	5.51409	1840	2861.03	0.342726	1.52397	1021.03	1.18125	16	56.9	0.342726	1.52397	40.9	1.18125	0	16.5275	-0.566685	-0.164404	16.5275	0.402281	1383	1702.17	0.785265	1.53421	319.167	0.748944	wetl	palm tree
371	Angiosperm	Arecaceae	Bactris	Bactris brongniartii	Bactris brongniartii Mart.	93	970476	5.98698	1379.4	2940	-0.190149	1.61533	1560.6	1.80548	21.0667	72.9333	-0.190149	1.61533	51.8667	1.80548	0	8.86163	-0.566685	-0.350992	8.86163	0.215692	1136.33	1699.13	0.206447	1.52709	562.8	1.32064	wetl	palm tree
372	Angiosperm	Arecaceae	Bactris	Bactris campestris	Bactris campestris Poepp. ex Mart.	59	149123	5.17354	1843	3176.5	0.346197	1.88894	1333.5	1.54275	38	68.8333	0.346197	1.88894	30.8333	1.54275	0	10.7987	-0.566685	-0.303845	10.7987	0.26284	1253.17	1582.67	0.480603	1.25379	329.5	0.773191	wetl	palm tree
373	Angiosperm	Arecaceae	Bactris	Bactris chaveziae	Bactris chaveziae A.J.Hend.	26	192035	5.28338	1663	2760.07	0.137952	1.40717	1097.07	1.26921	43.8667	56	0.137952	1.40717	12.1333	1.26921	0	30.9088	-0.566685	0.185637	30.9088	0.752322	1354.6	1592	0.718623	1.2757	237.4	0.557073	Notwetl	palm tree
374	Angiosperm	Arecaceae	Bactris	Bactris coloniata	Bactris coloniata L.H.Bailey	26	61354	4.78784	1626.43	7654.47	0.0956477	7.06957	6028.03	6.97392	12.7667	113.233	0.0956477	7.06957	100.467	6.97392	0	129.253	-0.566685	2.57934	129.253	3.14602	959.9	1684.57	-0.207565	1.49291	724.667	1.70047	Notwetl	palm tree
375	Angiosperm	Arecaceae	Bactris	Bactris concinna	Bactris concinna Mart.	123	1269330	6.10357	1822.47	3104	0.322442	1.80507	1281.53	1.48263	16	59	0.322442	1.80507	43	1.48263	0	10.0215	-0.566685	-0.322762	10.0215	0.243923	1323.93	1687	0.646661	1.49862	363.067	0.851958	wetl	palm tree
376	Angiosperm	Arecaceae	Bactris	Bactris constanciae	Bactris constanciae Barb.Rodr.	16	19581	4.29183	2189.07	2925.2	0.746567	1.59821	736.133	0.851644	34	53.2	0.746567	1.59821	19.2	0.851644	1.23251	34.4756	-0.536685	0.272453	33.2431	0.809138	1371.67	1522.87	0.758671	1.11347	151.2	0.3548	wetl	palm tree
377	Angiosperm	Arecaceae	Bactris	Bactris corossilla	Bactris corossilla H.Karst.	113	1195319	6.07748	1956.77	3569.23	0.477815	2.3433	1612.47	1.86549	15	61.0667	0.477815	2.3433	46.0667	1.86549	0	45.6754	-0.566685	0.545055	45.6754	1.11174	1360.97	1702.03	0.733562	1.5339	341.067	0.800333	Notwetl	palm tree
378	Angiosperm	Arecaceae	Bactris	Bactris cuspidata	Bactris cuspidata Mart.	15	8372	3.92283	1862	2467.37	0.368178	1.06854	605.367	0.700358	42	74.2333	0.368178	1.06854	32.2333	0.700358	0.566902	33.6769	-0.552886	0.253011	33.11	0.805897	1241.97	1395.63	0.454322	0.81491	153.667	0.360588	Notwetl	palm tree
379	Angiosperm	Arecaceae	Bactris	Bactris elegans	Bactris elegans Barb.Rodr.	91	596021	5.77526	1649.87	2671.63	0.122758	1.30486	1021.77	1.1821	34	71.6333	0.122758	1.30486	37.6333	1.1821	0	20.2213	-0.566685	-0.0744978	20.2213	0.492187	1196.3	1552.43	0.347162	1.18285	356.133	0.835688	wetl	palm tree
380	Angiosperm	Arecaceae	Bactris	Bactris fissifrons	Bactris fissifrons Mart.	59	290575	5.46326	2501.2	3259.4	1.10768	1.98485	758.2	0.877173	19	51.1333	1.10768	1.98485	32.1333	0.877173	0	5.18154	-0.566685	-0.440566	5.18154	0.126119	1514.2	1662.13	1.09313	1.44027	147.933	0.347134	Notwetl	palm tree
381	Angiosperm	Arecaceae	Bactris	Bactris gasipaes	Bactris gasipaes Kunth	136	1458351	6.16386	1375.8	3441.73	-0.194314	2.1958	2065.93	2.39011	16	75	-0.194314	2.1958	59	2.39011	0	52.7481	-0.566685	0.717206	52.7481	1.28389	1086.2	1640.27	0.088806	1.38896	554.067	1.30015	wetl	palm tree
382	Angiosperm	Arecaceae	Bactris	Bactris gastoniana	Bactris gastoniana Barb.Rodr.	26	51184	4.70913	1872	2604.67	0.379747	1.22738	732.667	0.847633	34	57	0.379747	1.22738	23	0.847633	0	41.0541	-0.566685	0.432574	41.0541	0.999258	1332.47	1513.13	0.666685	1.09063	180.667	0.423945	wetl	palm tree
383	Angiosperm	Arecaceae	Bactris	Bactris glaucescens	Bactris glaucescens Drude	42	181041	5.25778	1150.87	1649.13	-0.454542	0.12191	498.267	0.576452	37.4	71	-0.454542	0.12191	33.6	0.576452	0	23.8604	-0.566685	0.0140792	23.8604	0.580764	973.2	1298	-0.176355	0.585807	324.8	0.762163	wetl	palm tree
384	Angiosperm	Arecaceae	Bactris	Bactris halmoorei	Bactris halmoorei A.J.Hend.	20	134935	5.13012	1790.73	2807	0.285729	1.46146	1016.27	1.17573	17.0667	44	0.285729	1.46146	26.9333	1.17573	0	15.2775	-0.566685	-0.194829	15.2775	0.371855	1468.13	1695.13	0.985035	1.5177	227	0.532669	Notwetl	palm tree
385	Angiosperm	Arecaceae	Bactris	Bactris hirta	Bactris hirta Mart.	249	2399632	6.38014	1733	3018.6	0.218936	1.70627	1285.6	1.48733	18	58	0.218936	1.70627	40	1.48733	0	17.878	-0.566685	-0.131533	17.878	0.435152	1248.73	1686	0.4702	1.49627	437.267	1.02607	wetl	palm tree
386	Angiosperm	Arecaceae	Bactris	Bactris killipii	Bactris killipii Burret	53	151302	5.17984	2194	2929.47	0.752274	1.60315	735.467	0.850872	14.7	45	0.752274	1.60315	30.3	0.850872	0	8.43661	-0.566685	-0.361337	8.43661	0.205347	1450.13	1705.43	0.942797	1.54187	255.3	0.599077	Notwetl	palm tree
387	Angiosperm	Arecaceae	Bactris	Bactris macroacantha	Bactris macroacantha Mart.	87	807981	5.9074	1810.17	3994	0.308212	2.83472	2183.83	2.52651	16	59	0.308212	2.83472	43	2.52651	0	20.2575	-0.566685	-0.0736161	20.2575	0.493068	1358.83	1714.17	0.728556	1.56237	355.333	0.833811	wetl	palm tree
388	Angiosperm	Arecaceae	Bactris	Bactris major	Bactris major Jacq.	223	1605309	6.20556	1268	2939	-0.319029	1.61418	1671	1.9332	49	84	-0.319029	1.61418	35	1.9332	0	35.1344	-0.566685	0.288488	35.1344	0.855173	1049.67	1523.83	0.00307832	1.11574	474.167	1.11266	wetl	palm tree
389	Angiosperm	Arecaceae	Bactris	Bactris maraja	Bactris maraja Mart.	425	6080812	6.78396	1779	3253.23	0.272154	1.97772	1474.23	1.70556	17	64	0.272154	1.97772	47	1.70556	0	17.4144	-0.566685	-0.142818	17.4144	0.423866	1263	1693	0.503678	1.5127	430	1.00902	wetl	palm tree
390	Angiosperm	Arecaceae	Bactris	Bactris martiana	Bactris martiana A.J.Hend.	19	218715	5.33988	2013.67	3311	0.543644	2.04455	1297.33	1.5009	15.1667	54.5	0.543644	2.04455	39.3333	1.5009	0	6.93917	-0.566685	-0.397785	6.93917	0.1689	1415.67	1689.5	0.861919	1.50449	273.833	0.642566	wetl	palm tree
391	Angiosperm	Arecaceae	Bactris	Bactris nancibaensis	Bactris nancibaensis Granv.	5	1144	3.05843	1762	2934	0.252487	1.60839	1172	1.3559	28	61	0.252487	1.60839	33	1.3559	0	20.6046	-0.566685	-0.0651681	20.6046	0.501516	1241	1624	0.452053	1.35079	383	0.898732	Notwetl	palm tree
392	Angiosperm	Arecaceae	Bactris	Bactris oligocarpa	Bactris oligocarpa Barb.Rodr. & Trail	36	153003	5.1847	1998.33	2806.93	0.525904	1.46139	808.6	0.935481	33.6	63.1333	0.525904	1.46139	29.5333	0.935481	0	49.5232	-0.566685	0.638711	49.5232	1.2054	1255.6	1520.87	0.486313	1.10878	265.267	0.622464	Notwetl	palm tree
393	Angiosperm	Arecaceae	Bactris	Bactris oligoclada	Bactris oligoclada Burret	44	76968	4.88631	1571	2731	0.0315161	1.37354	1160	1.34202	33.6667	57	0.0315161	1.37354	23.3333	1.34202	0	29.9926	-0.566685	0.163337	29.9926	0.730021	1232	1518.33	0.430934	1.10283	286.333	0.671898	Notwetl	palm tree
394	Angiosperm	Arecaceae	Bactris	Bactris pliniana	Bactris pliniana Granv. & A.J.Hend.	9	19111	4.28128	2470.17	3758.5	1.07178	2.56227	1288.33	1.49049	22	57.8333	1.07178	2.56227	35.8333	1.49049	0	40.1513	-0.566685	0.4106	40.1513	0.977284	1381.5	1657	0.781745	1.42822	275.5	0.646477	Notwetl	palm tree
395	Angiosperm	Arecaceae	Bactris	Bactris ptariana	Bactris ptariana Steyerm.	26	55382	4.74337	1485.6	2904	-0.0672845	1.57368	1418.4	1.64097	34.7333	76.9333	-0.0672845	1.57368	42.2	1.64097	0	119.555	-0.566685	2.34329	119.555	2.90997	1075.87	1521.53	0.0645582	1.11034	445.667	1.04578	Notwetl	palm tree
396	Angiosperm	Arecaceae	Bactris	Bactris rhaphidacantha	Bactris rhaphidacantha Wess.Boer	7	1842	3.26529	2185	3297	0.741862	2.02835	1112	1.28649	42	58	0.741862	2.02835	16	1.28649	0.805293	46.7704	-0.547084	0.571708	45.9651	1.11879	1314	1413	0.623352	0.855662	99	0.232309	Notwetl	palm tree
397	Angiosperm	Arecaceae	Bactris	Bactris riparia	Bactris riparia Mart.	54	420235	5.62349	1348	3227	-0.226476	1.94737	1879	2.17384	18.6667	64	-0.226476	1.94737	45.3333	2.17384	0	4.85136	-0.566685	-0.448602	4.85136	0.118082	1139.33	1652.33	0.213486	1.41727	513	1.20379	wetl	palm tree
398	Angiosperm	Arecaceae	Bactris	Bactris schultesii	Bactris schultesii (L.H.Bailey) Glassman	74	198815	5.29845	2437.6	3610.8	1.0341	2.39139	1173.2	1.35729	12	27.1333	1.0341	2.39139	15.1333	1.35729	0	34.5249	-0.566685	0.273654	34.5249	0.840338	1558.67	1693.03	1.19748	1.51278	134.367	0.315299	Notwetl	palm tree
399	Angiosperm	Arecaceae	Bactris	Bactris sphaerocarpa	Bactris sphaerocarpa Trail	19	190051	5.27887	2011.93	2802.33	0.541638	1.45606	790.4	0.914426	17	48.9333	0.541638	1.45606	31.9333	0.914426	0	5.66866	-0.566685	-0.428709	5.66866	0.137975	1406.6	1697	0.840644	1.52208	290.4	0.681441	Notwetl	palm tree
400	Angiosperm	Arecaceae	Bactris	Bactris syagroides	Bactris syagroides Barb.Rodr. & Trail	12	35117	4.54552	1791.73	2483.6	0.286886	1.08732	691.867	0.800431	36.8667	69.4	0.286886	1.08732	32.5333	0.800431	0	2.47805	-0.566685	-0.506369	2.47805	0.0603158	1243	1491.07	0.456747	1.03885	248.067	0.582103	Notwetl	palm tree
401	Angiosperm	Arecaceae	Bactris	Bactris tefensis	Bactris tefensis A.J.Hend.	4	792	2.89873	2463	2506	1.06348	1.11323	43	0.0497473	29	32	1.06348	1.11323	3	0.0497473	0.662996	2.33698	-0.550547	-0.509802	1.67399	0.0407449	1563	1572	1.20765	1.22876	9	0.021119	Notwetl	palm tree
402	Angiosperm	Moraceae	Bagassa	Bagassa guianensis	Bagassa guianensis Aubl.	45	373400	5.57217	1525.53	2510.33	-0.021085	1.11824	984.8	1.13933	46.7667	82.1667	-0.021085	1.11824	35.4	1.13933	0	45.8134	-0.566685	0.548414	45.8134	1.1151	1039.37	1449.7	-0.0210912	0.94178	410.333	0.962872	wetl	tree
403	Angiosperm	Leguminosae	Balizia	Balizia pedicellaris	Balizia pedicellaris (DC.) Barneby & J.W.Grimes	92	217453	5.33737	888.933	2498.93	-0.757577	1.10506	1610	1.86263	16.2667	60.4667	-0.757577	1.10506	44.2	1.86263	0	78.2703	-0.566685	1.33842	78.2703	1.9051	743.333	1434.4	-0.715751	0.905878	691.067	1.62163	Notwetl	tree
404	Angiosperm	Salicaceae	Banara	Banara arguta	Banara arguta Briq.	88	371496	5.56995	1223.47	2812.6	-0.37055	1.46794	1589.13	1.83849	22.1333	64	-0.37055	1.46794	41.8667	1.83849	0	26.244	-0.566685	0.0720943	26.244	0.638779	1032.6	1637.87	-0.0369696	1.38332	605.267	1.42029	wetl	shrub/ tree
405	Angiosperm	Salicaceae	Banara	Banara axilliflora	Banara axilliflora Sleumer	17	59959	4.77785	1869	2579.6	0.376277	1.19838	710.6	0.822104	35.7333	74.1333	0.376277	1.19838	38.4	0.822104	0	23.0898	-0.566685	-0.00467868	23.0898	0.562006	1372.6	1597.8	0.760861	1.28931	225.2	0.528445	wetl	tree
406	Angiosperm	Salicaceae	Banara	Banara nitida	Banara nitida Spruce ex Benth.	118	702648	5.84674	1716.73	3738.97	0.200117	2.53967	2022.23	2.33955	14.9667	59	0.200117	2.53967	44.0333	2.33955	0	31.1466	-0.566685	0.191425	31.1466	0.75811	1318	1674	0.632738	1.46811	356	0.835375	wetl	tree
407	Angiosperm	Salicaceae	Banara	Banara serrata	Banara serrata (Vell.) Warb.	32	82170	4.91471	1079.33	1966.33	-0.5373	0.488883	887	1.02618	17	74.5333	-0.5373	0.488883	57.5333	1.02618	0.176001	79.4112	-0.562401	1.36619	79.2352	1.92859	913.467	1271.47	-0.316523	0.523545	358	0.840068	Notwetl	tree
408	Angiosperm	Arecaceae	Barcella	Barcella odora	Barcella odora (Trail) Drude	21	102644	5.01133	1859.13	2314	0.364862	0.891104	454.867	0.526242	40	72.0667	0.364862	0.891104	32.0667	0.526242	0	13.3583	-0.566685	-0.241542	13.3583	0.325143	1268.97	1567	0.517679	1.21703	298.033	0.699353	wetl	palm tree
409	Angiosperm	Leguminosae	Barnebydendron	Barnebydendron riedelii	Barnebydendron riedelii (Tul.) J.H.Kirkbr.	13	30897	4.48992	1124.83	2090.7	-0.484661	0.632765	965.867	1.11743	38.9667	73.4333	-0.484661	0.632765	34.4667	1.11743	0	93.3996	-0.566685	1.70666	93.3996	2.27335	949.967	1436.47	-0.230874	0.910728	486.5	1.1416	wetl	tree
410	Angiosperm	Leguminosae	Batesia	Batesia floribunda	Batesia floribunda Benth.	78	655136	5.81633	2154.2	2929	0.706229	1.60261	774.8	0.896378	19.0667	60	0.706229	1.60261	40.9333	0.896378	0	15.2544	-0.566685	-0.195392	15.2544	0.371293	1366	1700.93	0.745373	1.53131	334.933	0.785941	wetl	tree
411	Angiosperm	Rubiaceae	Bathysa	Bathysa bathysoides	Bathysa bathysoides (Steyerm.) Delprete	40	61303	4.78748	2110.4	3589.93	0.655556	2.36725	1479.53	1.71169	18.5333	59.7333	0.655556	2.36725	41.2	1.71169	0	38.5666	-0.566685	0.372027	38.5666	0.938712	1373.6	1691.13	0.763207	1.50832	317.533	0.745111	Notwetl	tree
412	Angiosperm	Moraceae	Batocarpus	Batocarpus amazonicus	Batocarpus amazonicus (Ducke) Fosberg	68	695321	5.84219	1250	3130.33	-0.339854	1.83553	1880.33	2.17539	24.3333	68.6667	-0.339854	1.83553	44.3333	2.17539	0	28.765	-0.566685	0.133458	28.765	0.700142	1057.67	1647	0.0218508	1.40476	589.333	1.38291	wetl	tree
413	Angiosperm	Moraceae	Batocarpus	Batocarpus costaricensis	Batocarpus costaricensis Standl. & L.O.Williams	136	507608	5.70553	1793	3969.53	0.288351	2.80642	2176.53	2.51806	23.4667	68.5333	0.288351	2.80642	45.0667	2.51806	0	67.2592	-0.566685	1.07041	67.2592	1.63709	1308	1620.13	0.609273	1.34171	312.133	0.732439	wetl	tree
414	Angiosperm	Moraceae	Batocarpus	Batocarpus orinocensis	Batocarpus orinocensis H.Karst.	109	792672	5.89909	2188.33	3525	0.745718	2.29213	1336.67	1.54641	14	44	0.745718	2.29213	30	1.54641	0	32.6556	-0.566685	0.228154	32.6556	0.794838	1494.67	1687.67	1.0473	1.50018	193	0.452886	wetl	tree
415	Angiosperm	Leguminosae	Bauhinia	Bauhinia acreana	Bauhinia acreana Harms	100	654720	5.81606	1544.07	2432.07	0.000356499	1.0277	888	1.02734	36	70	0.000356499	1.0277	34	1.02734	0	24.813	-0.566685	0.0372641	24.813	0.603949	1224.8	1556.93	0.414039	1.19341	332.133	0.779371	wetl	shrub/ tree
416	Angiosperm	Leguminosae	Bauhinia	Bauhinia aculeata	Bauhinia aculeata L.	195	1033137	6.01416	520	1816	-1.1844	0.31496	1296	1.49936	36.6667	116.333	-1.1844	0.31496	79.6667	1.49936	0.0559986	99.4082	-0.565322	1.85291	99.3522	2.41824	439.333	1225	-1.42911	0.414508	785.667	1.84361	Notwetl	tree
417	Angiosperm	Leguminosae	Bauhinia	Bauhinia arborea	Bauhinia arborea Wunderlin	23	39499	4.59659	2407.13	3538	0.998851	2.30717	1130.87	1.30832	15	30.7333	0.998851	2.30717	15.7333	1.30832	0	93.7575	-0.566685	1.71538	93.7575	2.28206	1485.57	1657.43	1.02594	1.42924	171.867	0.403295	Notwetl	tree
418	Angiosperm	Leguminosae	Bauhinia	Bauhinia bombaciflora	Bauhinia bombaciflora Ducke	24	319776	5.50485	1348.33	2005.67	-0.22609	0.534388	657.333	0.760479	65	84.3333	-0.22609	0.534388	19.3333	0.760479	0	47.3565	-0.566685	0.585973	47.3565	1.15266	1105	1360.33	0.132921	0.732076	255.333	0.599155	wetl	shrub/ tree
419	Angiosperm	Leguminosae	Bauhinia	Bauhinia cupulata	Bauhinia cupulata Benth.	158	1690462	6.22801	1310.17	2115.47	-0.270246	0.661418	805.3	0.931664	66	84	-0.270246	0.661418	18	0.931664	0	35.9224	-0.566685	0.307669	35.9224	0.874353	1088.5	1312	0.0942031	0.618659	223.5	0.524456	wetl	shrub/ tree
420	Angiosperm	Leguminosae	Bauhinia	Bauhinia eilertsii	Bauhinia eilertsii Pulle	10	2331	3.36754	1441.73	2487.73	-0.118034	1.0921	1046	1.21013	37.8	90	-0.118034	1.0921	52.2	1.21013	0	42.5146	-0.566685	0.468123	42.5146	1.03481	1051.8	1445.33	0.00808432	0.931534	393.533	0.923449	Notwetl	tree
421	Angiosperm	Leguminosae	Bauhinia	Bauhinia grandifolia	Bauhinia grandifolia (Bong.) Steud.	7	1884	3.27508	1918	2445	0.432966	1.04266	527	0.609694	61	74	0.432966	1.04266	13	0.609694	9.96714	82.3565	-0.324084	1.43788	72.3894	1.76196	1286	1422	0.557649	0.876781	136	0.319132	Notwetl	shrub/ tree
422	Angiosperm	Leguminosae	Bauhinia	Bauhinia longicuspis	Bauhinia longicuspis Benth.	250	4599978	6.66276	1510.8	2646	-0.0381302	1.2752	1135.2	1.31333	36	80	-0.0381302	1.2752	44	1.31333	0	28.1771	-0.566685	0.119147	28.1771	0.685831	1184.47	1622.2	0.319395	1.34656	437.733	1.02717	wetl	shrub/ tree
423	Angiosperm	Leguminosae	Bauhinia	Bauhinia longipedicellata	Bauhinia longipedicellata Ducke	19	199078	5.29902	1868.5	2244.83	0.375698	0.811084	376.333	0.435386	58.6667	73.6667	0.375698	0.811084	15	0.435386	0	47.6232	-0.566685	0.592467	47.6232	1.15915	1265.5	1408.5	0.509544	0.845102	143	0.335558	Notwetl	shrub/ tree
424	Angiosperm	Leguminosae	Bauhinia	Bauhinia petiolata	Bauhinia petiolata (Mutis ex DC.) Triana ex Hook.	27	27975	4.44677	1173.77	3030	-0.428049	1.71946	1856.23	2.1475	36	51.3333	-0.428049	1.71946	15.3333	2.1475	0	63.266	-0.566685	0.973212	63.266	1.5399	993.467	1600.03	-0.128798	1.29455	606.567	1.42334	Notwetl	tree
425	Angiosperm	Leguminosae	Bauhinia	Bauhinia picta	Bauhinia picta (Kunth) DC.	54	242361	5.38446	1353	3548	-0.220691	2.31874	2195	2.53943	28	65.3333	-0.220691	2.31874	37.3333	2.53943	0	57.9919	-0.566685	0.84484	57.9919	1.41152	1138.33	1644.67	0.21114	1.39928	506.333	1.18814	Notwetl	tree
426	Angiosperm	Leguminosae	Bauhinia	Bauhinia reflexa	Bauhinia reflexa Schery	21	16101	4.20685	2177	3206.93	0.732607	1.92415	1029.93	1.19155	23	60.4667	0.732607	1.92415	37.4667	1.19155	0	61.4251	-0.566685	0.928404	61.4251	1.49509	1229.27	1707.33	0.42452	1.54633	478.067	1.12181	Notwetl	tree
427	Angiosperm	Leguminosae	Bauhinia	Bauhinia tarapotensis	Bauhinia tarapotensis Benth.	189	868532	5.93879	1762.8	3615.07	0.253412	2.39633	1852.27	2.14292	14	56	0.253412	2.39633	42	2.14292	0	30.1609	-0.566685	0.167432	30.1609	0.734117	1344	1681.93	0.693749	1.48673	337.933	0.792981	wetl	tree/ liana
428	Angiosperm	Leguminosae	Bauhinia	Bauhinia tomentosa	Bauhinia tomentosa L.	7	1529	3.18441	1300	1513	-0.282008	-0.035585	213	0.246423	21	65	-0.282008	-0.035585	44	0.246423	0	29.8993	-0.566685	0.161065	29.8993	0.72775	1091	1203	0.100069	0.362884	112	0.262815	Notwetl	tree
429	Angiosperm	Leguminosae	Bauhinia	Bauhinia ungulata	Bauhinia ungulata L.	1016	5963391	6.77549	1057	2110.27	-0.563138	0.655402	1053.27	1.21854	52	105	-0.563138	0.655402	53	1.21854	0	45.8977	-0.566685	0.550466	45.8977	1.11715	876	1343	-0.404441	0.691402	467	1.09584	wetl	shrub/ tree
430	Angiosperm	Lauraceae	Beilschmiedia	Beilschmiedia curviramea	Beilschmiedia curviramea (Meisn.) Kosterm.	12	3082	3.48883	1494.8	4049.13	-0.0566408	2.89851	2554.33	2.95515	28.7333	60.5333	-0.0566408	2.89851	31.8	2.95515	0	111.091	-0.566685	2.13728	111.091	2.70396	1132.93	1600.8	0.198469	1.29635	467.867	1.09788	Notwetl	tree
431	Angiosperm	Lauraceae	Beilschmiedia	Beilschmiedia hexanthera	Beilschmiedia hexanthera van der Werff	4	1145	3.05881	2448	2577	1.04613	1.19537	129	0.149242	42	45	1.04613	1.19537	3	0.149242	10.0714	22.8433	-0.321546	-0.0106777	12.7719	0.310869	1394	1400	0.811077	0.825156	6	0.0140794	Notwetl	tree
432	Angiosperm	Lauraceae	Beilschmiedia	Beilschmiedia latifolia	Beilschmiedia latifolia (Nees) Sach.Nishida	46	64282	4.80809	926.8	2706.6	-0.713769	1.34531	1779.8	2.05908	28.8667	59.1333	-0.713769	1.34531	30.2667	2.05908	0	136.509	-0.566685	2.75596	136.509	3.32265	781.133	1573.73	-0.627051	1.23283	792.6	1.85988	Notwetl	tree
433	Angiosperm	Lauraceae	Beilschmiedia	Beilschmiedia pendula	Beilschmiedia pendula (Sw.) Hemsley	364	741406	5.87006	1266.67	3705.2	-0.320572	2.5006	2438.53	2.82118	28	64	-0.320572	2.5006	36	2.82118	0	108.057	-0.566685	2.06342	108.057	2.63011	1010.8	1501.27	-0.0881246	1.06278	490.467	1.15091	Notwetl	tree
434	Angiosperm	Lauraceae	Beilschmiedia	Beilschmiedia sulcata	Beilschmiedia sulcata (Ruiz & Pav.) Kosterm.	15	24806	4.39456	891	4316.03	-0.755186	3.20729	3425.03	3.96247	21.5333	50.5667	-0.755186	3.20729	29.0333	3.96247	1.98593	82.139	-0.518347	1.43258	80.1531	1.95093	756	1548.3	-0.686028	1.17315	792.3	1.85918	Notwetl	tree
435	Angiosperm	Lauraceae	Beilschmiedia	Beilschmiedia tovarensis	Beilschmiedia tovarensis (Meisn.) Nishida	197	414452	5.61747	1045	2765.07	-0.577021	1.41295	1720.07	1.98997	32	67	-0.577021	1.41295	35	1.98997	0	230.039	-0.566685	5.03247	230.039	5.59915	883	1405	-0.388015	0.836889	522	1.2249	wetl	tree
436	Angiosperm	Melastomataceae	Bellucia	Bellucia aequiloba	Bellucia aequiloba Pilg.	37	447157	5.65046	1534	4254	-0.0112898	3.13552	2720	3.14681	40	65	-0.0112898	3.13552	25	3.14681	0	35.7757	-0.566685	0.304097	35.7757	0.870782	1228.97	1600.27	0.423816	1.29509	371.3	0.871278	wetl	tree
437	Angiosperm	Melastomataceae	Bellucia	Bellucia dichotoma	Bellucia dichotoma Cogn.	51	180538	5.25657	1452.83	2577.67	-0.105193	1.19614	1124.83	1.30134	35	73	-0.105193	1.19614	38	1.30134	0	19.1905	-0.566685	-0.0995874	19.1905	0.467097	1201	1512	0.358191	1.08797	311	0.72978	wetl	tree
438	Angiosperm	Melastomataceae	Bellucia	Bellucia egensis	Bellucia egensis (Mart. ex DC.) Penneys, Michelang., Judd & Almeda	117	1428533	6.15489	1671	3043.33	0.147208	1.73488	1372.33	1.58767	33	75	0.147208	1.73488	42	1.58767	0	21.9542	-0.566685	-0.0323193	21.9542	0.534365	1186.33	1571.33	0.323775	1.2272	385	0.903425	wetl	shrub/ tree
439	Angiosperm	Melastomataceae	Bellucia	Bellucia grossularioides	Bellucia grossularioides (L.) Triana	681	6415417	6.80722	1757.13	3233.33	0.246857	1.95469	1476.2	1.70784	32	73	0.246857	1.95469	41	1.70784	0	30.9532	-0.566685	0.186716	30.9532	0.753401	1231	1600	0.428588	1.29447	369	0.86588	wetl	tree
440	Angiosperm	Melastomataceae	Bellucia	Bellucia klugii	Bellucia klugii (Renner) Penneys, Michelang., Judd & Almeda	17	54480	4.73624	1875.37	3684.1	0.383642	2.47619	1808.73	2.09255	17.9667	55	0.383642	2.47619	37.0333	2.09255	0	27.1147	-0.566685	0.093287	27.1147	0.659972	1393.57	1729.93	0.81006	1.59936	336.367	0.789304	Notwetl	tree
441	Angiosperm	Melastomataceae	Bellucia	Bellucia mespiloides	Bellucia mespiloides (Miq.) Macbr.	144	757232	5.87923	1837.33	4038.67	0.339641	2.8864	2201.33	2.54676	28	67	0.339641	2.8864	39	2.54676	0	49.7893	-0.566685	0.645189	49.7893	1.21187	1251.33	1566.33	0.476301	1.21547	315	0.739166	Notwetl	tree
442	Angiosperm	Melastomataceae	Bellucia	Bellucia ovata	Bellucia ovata (O.Berg ex Triana) Penneys, Michelang., Judd & Almeda	44	351045	5.54536	2515.2	3429.13	1.12388	2.18122	913.933	1.05734	19	41.1333	1.12388	2.18122	22.1333	1.05734	0	8.16649	-0.566685	-0.367912	8.16649	0.198773	1525.93	1980.47	1.12067	2.18726	454.533	1.06659	Notwetl	tree
443	Angiosperm	Melastomataceae	Bellucia	Bellucia pentamera	Bellucia pentamera Naudin	570	3590420	6.55515	1718.47	3879.73	0.202122	2.70252	2161.27	2.5004	17	65	0.202122	2.70252	48	2.5004	0	85.5543	-0.566685	1.51571	85.5543	2.0824	1281.2	1670	0.546385	1.45873	388.8	0.912342	wetl	shrub/ tree
444	Angiosperm	Melastomataceae	Bellucia	Bellucia riparia	Bellucia riparia (Renner) Penneys, Michelang., Judd & Almeda	4	764	2.88309	2194	2254	0.752274	0.821689	60	0.0694149	39	70	0.752274	0.821689	31	0.0694149	1.42213	8.54622	-0.53207	-0.358669	7.12409	0.173401	1388	1429	0.796998	0.893207	41	0.0962089	wetl	tree
445	Angiosperm	Melastomataceae	Bellucia	Bellucia strigosa	Bellucia strigosa (Gleason) Penneys, Michelang., Judd & Almeda	38	202731	5.30692	1823.53	3443	0.323676	2.19726	1619.47	1.87359	37	59.9333	0.323676	2.19726	22.9333	1.87359	0	16.1642	-0.566685	-0.173248	16.1642	0.393436	1342	1629.73	0.689056	1.36424	287.733	0.675183	wetl	tree
446	Angiosperm	Melastomataceae	Bellucia	Bellucia subandina	Bellucia subandina (Wurdack) Penneys, Michelang., Judd & Almeda	45	145252	5.16212	1790.37	3636.8	0.285305	2.42147	1846.43	2.13617	14.7667	56.2333	0.285305	2.42147	41.4667	2.13617	0	28.5894	-0.566685	0.129183	28.5894	0.695868	1329	1680.2	0.658551	1.48266	351.2	0.824112	wetl	tree
447	Angiosperm	Melastomataceae	Bellucia	Bellucia umbellata	Bellucia umbellata Gleason	36	89636	4.95248	1949.4	2979.47	0.469293	1.66099	1030.07	1.1917	16	80	0.469293	1.66099	64	1.1917	0	12.0784	-0.566685	-0.272696	12.0784	0.293989	1271.33	1725.53	0.523232	1.58904	454.2	1.06581	Notwetl	tree/ shrub
448	Angiosperm	Connaraceae	Bernardinia	Bernardinia fluminensis	Bernardinia fluminensis (Gardner) Planch.	12	12353	4.09177	1045.53	2397	-0.576404	0.987128	1351.47	1.56353	33.4	86.5333	-0.576404	0.987128	53.1333	1.56353	0	71.1899	-0.566685	1.16608	71.1899	1.73276	883.467	1444.2	-0.38692	0.928874	560.733	1.31579	Notwetl	shrub/ tree
449	Angiosperm	Lecythidaceae	Bertholletia	Bertholletia excelsa	Bertholletia excelsa Bonpl.	202	2673731	6.42712	1672.93	2478	0.149444	1.08084	805.067	0.931394	40.9333	72.5333	0.149444	1.08084	31.6	0.931394	0	22.2771	-0.566685	-0.0244584	22.2771	0.542226	1228	1533.6	0.421548	1.13866	305.6	0.717109	wetl	tree
450	Angiosperm	Rubiaceae	Bertiera	Bertiera guianensis	Bertiera guianensis Aubl.	588	8160846	6.91174	1627.67	3460.2	0.0970746	2.21716	1832.53	2.12009	21	73	0.0970746	2.21716	52	2.12009	0	40.5641	-0.566685	0.420646	40.5641	0.987331	1200.93	1653.03	0.358035	1.41891	452.1	1.06088	wetl	shrub/ tree
451	Angiosperm	Bixaceae	Bixa	Bixa arborea	Bixa arborea Huber	113	901216	5.95483	1155.27	2478	-0.449452	1.08084	1322.73	1.53029	40.7	71	-0.449452	1.08084	30.3	1.53029	0	53.1766	-0.566685	0.727636	53.1766	1.29432	979.133	1547.6	-0.162432	1.17151	568.467	1.33394	wetl	shrub/ tree
452	Angiosperm	Bixaceae	Bixa	Bixa excelsa	Bixa excelsa Gleason & Krukoff	28	121777	5.08557	1739	2777.53	0.225878	1.42737	1038.53	1.20149	37.0667	70	0.225878	1.42737	32.9333	1.20149	0	17.6855	-0.566685	-0.136218	17.6855	0.430467	1265	1574.47	0.508371	1.23455	309.467	0.726182	wetl	shrub/ tree
453	Angiosperm	Melastomataceae	Blakea	Blakea ferruginea	Blakea ferruginea (Gleason) Penneys & Judd.	19	120281	5.0802	2171.17	3194.5	0.725858	1.90977	1023.33	1.18391	37	71	0.725858	1.90977	34	1.18391	0	140.192	-0.566685	2.84559	140.192	3.41227	1253.83	1506.33	0.482168	1.07467	252.5	0.592506	Notwetl	tree
454	Angiosperm	Melastomataceae	Blakea	Blakea glandulosa	Blakea glandulosa Gleason	23	28672	4.45746	2988.93	4398.13	1.67194	3.30227	1409.2	1.63032	12.5667	24	1.67194	3.30227	11.4333	1.63032	0	64.7696	-0.566685	1.00981	64.7696	1.57649	1452.57	1647.83	0.948507	1.40671	195.267	0.458205	Notwetl	tree
455	Angiosperm	Melastomataceae	Blakea	Blakea hirsuta	Blakea hirsuta Berg ex Triana	19	46568	4.66809	859.5	4280	-0.791629	3.1656	3420.5	3.95723	12	44.8333	-0.791629	3.1656	32.8333	3.95723	0	85.1298	-0.566685	1.50538	85.1298	2.07206	722.833	1754	-0.763856	1.65584	1031.17	2.41969	Notwetl	tree
456	Angiosperm	Melastomataceae	Blakea	Blakea mexiae	Blakea mexiae Gleason	22	9466	3.97617	1366.07	2757.73	-0.205574	1.40447	1391.67	1.61004	10.9333	55.2667	-0.205574	1.40447	44.3333	1.61004	0.482062	160.796	-0.554951	3.3471	160.314	3.90205	1152.07	1693	0.243366	1.5127	540.933	1.26933	Notwetl	tree
457	Angiosperm	Melastomataceae	Blakea	Blakea multiflora	Blakea multiflora D.Don	148	145178	5.1619	1149.4	3349.3	-0.456239	2.08886	2199.9	2.5451	14	72	-0.456239	2.08886	58	2.5451	0	228.05	-0.566685	4.98406	228.05	5.55075	969.7	1627.47	-0.184568	1.35892	657.767	1.54349	Notwetl	tree
458	Angiosperm	Melastomataceae	Blakea	Blakea parasitica	Blakea parasitica (Aubl.) D.Don	259	565637	5.75254	2368.67	5153.17	0.954349	4.17578	2784.5	3.22143	26	70	0.954349	4.17578	44	3.22143	0	100.466	-0.566685	1.87865	100.466	2.44534	1233.33	1618	0.434063	1.33671	384.667	0.902643	wetl	tree
459	Angiosperm	Melastomataceae	Blakea	Blakea sawadae	Blakea sawadae J.F.Macbr.	48	62671	4.79707	1894.47	4471.67	0.40574	3.38734	2577.2	2.9816	15.0667	45	0.40574	3.38734	29.9333	2.9816	0	91.3641	-0.566685	1.65712	91.3641	2.2238	1405.2	1660.13	0.837358	1.43557	254.933	0.598216	Notwetl	tree
460	Angiosperm	Melastomataceae	Blakea	Blakea spruceana	Blakea spruceana Cogn.	40	52955	4.72391	1137.73	4331.33	-0.469737	3.22499	3193.6	3.69472	15.1333	54.9333	-0.469737	3.22499	39.8	3.69472	0	151.375	-0.566685	3.11778	151.375	3.68447	955.333	1668.73	-0.21828	1.45576	713.4	1.67404	Notwetl	tree/ vine
461	Angiosperm	Melastomataceae	Blakea	Blakea subvaginata	Blakea subvaginata Wurdack	47	60355	4.78071	1173.07	3962.33	-0.428859	2.79809	2789.27	3.22694	18.7333	47.8	-0.428859	2.79809	29.0667	3.22694	0	212.397	-0.566685	4.60306	212.397	5.16975	1003.73	1539	-0.104707	1.15133	535.267	1.25604	Notwetl	tree
462	Angiosperm	Ochnaceae	Blastemanthus	Blastemanthus gemmiflorus	Blastemanthus gemmiflorus (Mart. & Zucc.) Planch.	58	477274	5.67877	2265.47	3428.03	0.834955	2.17995	1162.57	1.34499	19	56.0333	0.834955	2.17995	37.0333	1.34499	0	9.84523	-0.566685	-0.327051	9.84523	0.239633	1505	1888.2	1.07155	1.97075	383.2	0.899202	wetl	shrub/ tree
463	Angiosperm	Ochnaceae	Blastemanthus	Blastemanthus grandiflorus	Blastemanthus grandiflorus Planch.	14	113346	5.05441	2155	3275.67	0.707154	2.00367	1120.67	1.29652	17.6667	63.3333	0.707154	2.00367	45.6667	1.29652	0	11.2633	-0.566685	-0.292536	11.2633	0.274148	1465	1668.67	0.977683	1.4556	203.667	0.477916	Notwetl	tree
464	Angiosperm	Malpighiaceae	Blepharandra	Blepharandra heteropetala	Blepharandra heteropetala W.R.Anderson	37	138804	5.1424	2181.3	2984.37	0.737581	1.66666	803.067	0.92908	36.9667	59.0333	0.737581	1.66666	22.0667	0.92908	0	10.6464	-0.566685	-0.307552	10.6464	0.259133	1372.87	1596.6	0.761486	1.28649	223.733	0.525004	wetl	shrub/ tree
465	Angiosperm	Myrtaceae	Blepharocalyx	Blepharocalyx eggersii	Blepharocalyx eggersii (Kiaersk.) Landrum	46	37044	4.56872	1464.47	2809.73	-0.0917339	1.46463	1345.27	1.55636	17	70.6667	-0.0917339	1.46463	53.6667	1.55636	0	51.2755	-0.566685	0.681362	51.2755	1.24805	1107.13	1679.53	0.137927	1.4811	572.4	1.34317	wetl	tree
466	Angiosperm	Annonaceae	Bocageopsis	Bocageopsis canescens	Bocageopsis canescens (Benth.) R.E.Fr.	71	734875	5.86621	2138.33	3262	0.687873	1.98786	1123.67	1.29999	17.0667	58.9333	0.687873	1.98786	41.8667	1.29999	0	6.80798	-0.566685	-0.400978	6.80798	0.165707	1380.2	1705.8	0.778694	1.54273	325.6	0.76404	wetl	shrub/ tree
467	Angiosperm	Annonaceae	Bocageopsis	Bocageopsis mattogrossensis	Bocageopsis mattogrossensis (R.E.Fr.) R.E.Fr.	42	526819	5.72166	1394.4	2311.87	-0.172795	0.888636	917.467	1.06143	47.4	77.0667	-0.172795	0.888636	29.6667	1.06143	0	49.0534	-0.566685	0.627278	49.0534	1.19396	1179.47	1395.4	0.307662	0.814362	215.933	0.5067	Notwetl	shrub/ tree
468	Angiosperm	Annonaceae	Bocageopsis	Bocageopsis multiflora	Bocageopsis multiflora (Mart.) R.E.Fr.	325	2615937	6.41763	1757	3040	0.246702	1.73102	1283	1.48432	25.6667	70	0.246702	1.73102	44.3333	1.48432	0	19.9326	-0.566685	-0.0815239	19.9326	0.485161	1253	1616	0.480212	1.33201	363	0.851801	wetl	tree
469	Angiosperm	Annonaceae	Bocageopsis	Bocageopsis pleiosperma	Bocageopsis pleiosperma Maas	16	1636	3.21378	1846	2495.8	0.349668	1.10143	649.8	0.751763	36.4667	70.5333	0.349668	1.10143	34.0667	0.751763	0	18.8707	-0.566685	-0.107371	18.8707	0.459313	1241	1489.47	0.452053	1.0351	248.467	0.583042	wetl	tree
470	Angiosperm	Leguminosae	Bocoa	Bocoa prouacensis	Bocoa prouacensis Aubl.	5	6049	3.78168	2731	3273	1.37354	2.00059	542	0.627048	42	48	1.37354	2.00059	6	0.627048	0	145.224	-0.566685	2.96806	145.224	3.53475	1373	1493	0.761799	1.04339	120	0.281587	Notwetl	tree
471	Angiosperm	Leguminosae	Bocoa	Bocoa viridiflora	Bocoa viridiflora (Ducke) R.S.Cowan	40	51687	4.71338	2189.2	2561	0.746721	1.17686	371.8	0.430141	33	54	0.746721	1.17686	21	0.430141	0	22.8433	-0.566685	-0.0106777	22.8433	0.556007	1394	1547.67	0.811077	1.17166	153.667	0.360588	wetl	tree
472	Angiosperm	Urticaceae	Boehmeria	Boehmeria pavonii	Boehmeria pavonii Wedd.	127	480884	5.68204	1004.53	3284.43	-0.623838	2.01381	2279.9	2.63765	20.9667	67.1667	-0.623838	2.01381	46.2	2.63765	0	138.649	-0.566685	2.80804	138.649	3.37472	852.667	1637	-0.459194	1.38129	784.333	1.84048	wetl	shrub/ tree
473	Angiosperm	Loganiaceae	Bonyunia	Bonyunia antoniifolia	Bonyunia antoniifolia Progel	55	808483	5.90767	1478.33	2485.33	-0.0756914	1.08932	1007	1.16501	55	71.3333	-0.0756914	1.08932	16.3333	1.16501	0	74.2562	-0.566685	1.24071	74.2562	1.8074	1201	1440	0.358191	0.919019	239	0.560828	Notwetl	shrub/ tree
474	Angiosperm	Loganiaceae	Bonyunia	Bonyunia aquatica	Bonyunia aquatica Ducke	49	323671	5.5101	1850.87	3231.8	0.355298	1.95292	1380.93	1.59762	28	63	0.355298	1.95292	35	1.59762	0	7.87253	-0.566685	-0.375067	7.87253	0.191618	1318.6	1690.73	0.634146	1.50738	372.133	0.873233	wetl	tree
475	Angiosperm	Loganiaceae	Bonyunia	Bonyunia minor	Bonyunia minor N.E.Br.	34	45158	4.65473	1656	2885.67	0.129854	1.55247	1229.67	1.42262	41	72	0.129854	1.55247	31	1.42262	0	58.4171	-0.566685	0.855191	58.4171	1.42188	1223.33	1516	0.410598	1.09736	292.667	0.68676	Notwetl	tree
476	Angiosperm	Rubiaceae	Bothriospora	Bothriospora corymbosa	Bothriospora corymbosa (Benth.) Hook.f.	129	854997	5.93196	1698	2925.93	0.178444	1.59906	1227.93	1.42061	17	71	0.178444	1.59906	54	1.42061	0	5.9964	-0.566685	-0.420732	5.9964	0.145953	1170.73	1701.47	0.287168	1.53257	530.733	1.2454	wetl	tree
477	Angiosperm	Rubiaceae	Botryarrhena	Botryarrhena pendula	Botryarrhena pendula Ducke	51	520811	5.71668	1583.33	3249.67	0.0457847	1.97359	1666.33	1.92781	19	73.3333	0.0457847	1.97359	54.3333	1.92781	0	28.2641	-0.566685	0.121265	28.2641	0.68795	1148.33	1667.17	0.234606	1.45208	518.833	1.21747	wetl	tree
478	Angiosperm	Rubiaceae	Botryarrhena	Botryarrhena venezuelensis	Botryarrhena venezuelensis Steyerm.	21	159470	5.20268	2789.73	3304.23	1.44149	2.03672	514.5	0.595233	17.3667	43.6	1.44149	2.03672	26.2333	0.595233	0	65.2364	-0.566685	1.02117	65.2364	1.58786	1546.1	1697.8	1.16799	1.52396	151.7	0.355973	Notwetl	tree
479	Angiosperm	Nyctaginaceae	Bougainvillea	Bougainvillea modesta	Bougainvillea modesta Heimerl	34	82275	4.91527	866.6	1971.07	-0.783415	0.494359	1104.47	1.27777	50	78.0667	-0.783415	0.494359	28.0667	1.27777	0	91.7249	-0.566685	1.6659	91.7249	2.23259	732.933	1344.47	-0.740155	0.694844	611.533	1.435	wetl	tree
480	Angiosperm	Nyctaginaceae	Bougainvillea	Bougainvillea praecox	Bougainvillea praecox Griseb.	27	266727	5.42607	558.267	1294.13	-1.14013	-0.288795	735.867	0.851335	48	94	-1.14013	-0.288795	46	0.851335	0.1421	56.3478	-0.563226	0.804823	56.2057	1.36805	474.433	1091.57	-1.34674	0.101399	617.133	1.44814	Notwetl	tree
481	Angiosperm	Boraginaceae	Bourreria	Bourreria bolivarensis	Bourreria bolivarensis Gottschling & J.S.Mill.	17	34192	4.53392	935.867	1592.33	-0.703279	0.0561969	656.467	0.759476	34.9667	70.0333	-0.703279	0.0561969	35.0667	0.759476	0	8.82123	-0.566685	-0.351976	8.82123	0.214709	792.833	1347.2	-0.599596	0.701258	554.367	1.30085	Notwetl	tree
482	Angiosperm	Leguminosae	Bowdichia	Bowdichia nitida	Bowdichia nitida Spruce ex Benth.	69	603711	5.78083	1592.2	2585	0.0560427	1.20463	992.8	1.14859	36.2	69	0.0560427	1.20463	32.8	1.14859	0	16.2246	-0.566685	-0.171777	16.2246	0.394908	1214.2	1499	0.389166	1.05747	284.8	0.6683	wetl	tree
483	Angiosperm	Olacaceae	Brachynema	Brachynema axillare	Brachynema axillare R.Duno & P.E.Berry	9	4866	3.68717	2285.67	3140.17	0.858325	1.84691	854.5	0.988584	18.1667	65.6667	0.858325	1.84691	47.5	0.988584	0	16.2093	-0.566685	-0.17215	16.2093	0.394535	1420.83	1751.67	0.874043	1.65036	330.833	0.77632	Notwetl	tree
484	Angiosperm	Euphorbiaceae	Brasiliocroton	Brasiliocroton mamoninha	Brasiliocroton mamoninha P.E.Berry & Cordeiro	37	24554	4.39012	1126.6	1302.23	-0.482617	-0.279424	175.633	0.203193	36.9	64.0333	-0.482617	-0.279424	27.1333	0.203193	0.328666	42.0103	-0.558685	0.455847	41.6816	1.01453	952.667	1099.9	-0.224538	0.120954	147.233	0.345492	Notwetl	tree
485	Angiosperm	Moraceae	Brosimum	Brosimum acutifolium	Brosimum acutifolium Huber	89	724396	5.85998	1449.27	3016.33	-0.109319	1.70364	1567.07	1.81296	19	71	-0.109319	1.70364	52	1.81296	0	20.3011	-0.566685	-0.0725554	20.3011	0.494129	1196	1651	0.346458	1.41414	455	1.06768	wetl	tree
486	Angiosperm	Moraceae	Brosimum	Brosimum alicastrum	Brosimum alicastrum Sw.	847	2756172	6.44031	945.067	2988.07	-0.692636	1.67094	2043	2.36358	48	103	-0.692636	1.67094	55	2.36358	0	59.5437	-0.566685	0.88261	59.5437	1.44929	799.267	1474.73	-0.5845	1.00052	675.467	1.58502	wetl	tree
487	Angiosperm	Moraceae	Brosimum	Brosimum gaudichaudii	Brosimum gaudichaudii TrÃ©cul	530	3760962	6.5753	899.7	1751.03	-0.745121	0.239799	851.333	0.98492	44	87	-0.745121	0.239799	43	0.98492	0	51.3088	-0.566685	0.682172	51.3088	1.24886	761.6	1251.03	-0.672887	0.475597	489.433	1.14848	Notwetl	tree/ shrub
488	Angiosperm	Moraceae	Brosimum	Brosimum guianense	Brosimum guianense (Aubl.) Huber	844	7903944	6.89784	1329.43	3326	-0.247956	2.0619	1996.57	2.30986	20	73	-0.247956	2.0619	53	2.30986	0	47.8603	-0.566685	0.598237	47.8603	1.16492	1069.53	1640.23	0.0496966	1.38888	570.7	1.33918	wetl	shrub/ tree
489	Angiosperm	Moraceae	Brosimum	Brosimum lactescens	Brosimum lactescens (S.Moore) C.C.Berg	581	6687757	6.82528	1545	3632.47	0.00143629	2.41646	2087.47	2.41502	21	70	0.00143629	2.41646	49	2.41502	0	40.5225	-0.566685	0.419635	40.5225	0.98632	1176.3	1643	0.300231	1.39537	466.7	1.09514	wetl	tree
490	Angiosperm	Moraceae	Brosimum	Brosimum longifolium	Brosimum longifolium Ducke	33	303638	5.48236	2194	3040.6	0.752274	1.73172	846.6	0.979444	17.5667	48	0.752274	1.73172	30.4333	0.979444	0	53.5281	-0.566685	0.736192	53.5281	1.30288	1446.57	1693.5	0.934428	1.51387	246.933	0.579444	Notwetl	tree
491	Angiosperm	Moraceae	Brosimum	Brosimum melanopotamicum	Brosimum melanopotamicum C.C.Berg	15	60655	4.78287	2291.63	3253.33	0.865228	1.97783	961.7	1.11261	24.3667	62.8667	0.865228	1.97783	38.5	1.11261	0	8.68581	-0.566685	-0.355272	8.68581	0.211413	1378.1	1789.6	0.773767	1.73938	411.5	0.965609	wetl	tree
492	Angiosperm	Moraceae	Brosimum	Brosimum parinarioides	Brosimum parinarioides Ducke	70	234687	5.37049	1840.23	2931.33	0.342996	1.60531	1091.1	1.26231	18.7667	59	0.342996	1.60531	40.2333	1.26231	0	20.287	-0.566685	-0.0728984	20.287	0.493786	1321.13	1689.33	0.640091	1.50409	368.2	0.864003	wetl	tree
493	Angiosperm	Moraceae	Brosimum	Brosimum potabile	Brosimum potabile Ducke	47	299981	5.47709	1603.87	3139	0.06954	1.84556	1535.13	1.77602	17	66	0.06954	1.84556	49	1.77602	0	16.4133	-0.566685	-0.167184	16.4133	0.399501	1017.33	1697.8	-0.0727938	1.52396	680.467	1.59676	wetl	tree
494	Angiosperm	Moraceae	Brosimum	Brosimum rubescens	Brosimum rubescens Taub.	282	3452892	6.53818	1669.77	3247	0.145781	1.97051	1577.23	1.82472	17	70	0.145781	1.97051	53	1.82472	0	27.4037	-0.566685	0.100322	27.4037	0.667007	1235.9	1669.03	0.440086	1.45646	433.133	1.01637	wetl	tree
495	Angiosperm	Moraceae	Brosimum	Brosimum utile	Brosimum utile (Kunth) Pittier	341	2158192	6.33409	2139.27	4156.6	0.688952	3.02284	2017.33	2.33388	17	68	0.688952	3.02284	51	2.33388	0	57.8554	-0.566685	0.841517	57.8554	1.4082	1265.07	1698	0.508527	1.52443	432.933	1.0159	wetl	tree
496	Angiosperm	Leguminosae	Brownea	Brownea cauliflora	Brownea cauliflora Poepp. & Endl.	21	88190	4.94542	2504.5	3082.83	1.1115	1.78058	578.333	0.669083	14	25.6667	1.1115	1.78058	11.6667	0.669083	0	64.7586	-0.566685	1.00954	64.7586	1.57623	1597.83	1708	1.28938	1.5479	110.167	0.258513	Notwetl	tree
497	Angiosperm	Leguminosae	Brownea	Brownea coccinea	Brownea coccinea Jacq.	92	1083027	6.03464	1053	3003.63	-0.567766	1.68895	1950.63	2.25672	29.3667	84.6333	-0.567766	1.68895	55.2667	2.25672	0	63.6484	-0.566685	0.982518	63.6484	1.5492	888.367	1604.53	-0.375422	1.30511	716.167	1.68053	wetl	tree
498	Angiosperm	Leguminosae	Brownea	Brownea grandiceps	Brownea grandiceps Jacq.	177	333500	5.5231	2094.73	3360.87	0.637431	2.10224	1266.13	1.46481	15	44.5333	0.637431	2.10224	29.5333	1.46481	0	21.0999	-0.566685	-0.0531124	21.0999	0.513572	1411.27	1652	0.851594	1.41649	240.733	0.564895	wetl	tree
499	Angiosperm	Leguminosae	Brownea	Brownea jaramilloi	Brownea jaramilloi Ã.J.PÃ©rez & Klitg.	6	1521	3.18213	3120	4175	1.82358	3.04412	1055	1.22055	15	21	1.82358	3.04412	6	1.22055	0	7.35108	-0.566685	-0.387759	7.35108	0.178925	1590	1651	1.271	1.41414	61	0.14314	Notwetl	tree
500	Angiosperm	Leguminosae	Brownea	Brownea longipedicellata	Brownea longipedicellata Huber	11	16285	4.21179	2314.67	2956.1	0.891875	1.63396	641.433	0.742084	17	63	0.891875	1.63396	46	0.742084	0	13.8204	-0.566685	-0.230296	13.8204	0.336388	1411.5	1628.23	0.852142	1.36072	216.733	0.508578	wetl	tree
501	Angiosperm	Leguminosae	Brownea	Brownea macrophylla	Brownea macrophylla Linden ex Mast.	89	502069	5.70076	1933.33	3428.8	0.450705	2.18083	1495.47	1.73013	18.0667	65	0.450705	2.18083	46.9333	1.73013	0	74.6801	-0.566685	1.25103	74.6801	1.81772	1177.47	1652.87	0.302969	1.41852	475.4	1.11555	wetl	tree
502	Angiosperm	Leguminosae	Browneopsis	Browneopsis excelsa	Browneopsis excelsa Pittier	22	22255	4.34743	1901.07	2649.33	0.413375	1.27906	748.267	0.865681	37.4	51.2	0.413375	1.27906	13.8	0.865681	0	75.2084	-0.566685	1.26389	75.2084	1.83058	1233.27	1660.2	0.433907	1.43573	426.933	1.00182	wetl	tree
503	Angiosperm	Combretaceae	Buchenavia	Buchenavia congesta	Buchenavia congesta Ducke	48	626784	5.79712	1820.27	3223.93	0.319896	1.94382	1403.67	1.62392	20	58	0.319896	1.94382	38	1.62392	0	6.65336	-0.566685	-0.404742	6.65336	0.161943	1323.33	1677.6	0.645253	1.47656	354.267	0.831308	wetl	tree
504	Angiosperm	Combretaceae	Buchenavia	Buchenavia fanshawei	Buchenavia fanshawei Exell & Maguire	10	24528	4.38966	1970.2	3191.87	0.493357	1.90672	1221.67	1.41336	25.1333	66.5333	0.493357	1.90672	41.4	1.41336	2.04854	52.5205	-0.516823	0.711666	50.472	1.22849	1371.53	1665.73	0.758358	1.44872	294.2	0.690358	Notwetl	tree
505	Angiosperm	Combretaceae	Buchenavia	Buchenavia grandis	Buchenavia grandis Ducke	103	846994	5.92788	1317.53	3206	-0.261723	1.92307	1888.47	2.1848	19	70.5333	-0.261723	1.92307	51.5333	2.1848	0	31.3742	-0.566685	0.196964	31.3742	0.763649	1003.6	1651	-0.10502	1.41414	647.4	1.51916	wetl	tree
506	Angiosperm	Combretaceae	Buchenavia	Buchenavia guianensis	Buchenavia guianensis (Aubl.) Alwan & Stace	25	22994	4.36161	1616.13	3418.4	0.0837315	2.1688	1802.27	2.08507	29.9667	82.1333	0.0837315	2.1688	52.1667	2.08507	0	27.8724	-0.566685	0.11173	27.8724	0.678414	1131.4	1551.67	0.19487	1.18105	420.267	0.986181	wetl	tree
507	Angiosperm	Combretaceae	Buchenavia	Buchenavia macrophylla	Buchenavia macrophylla Eichler	104	1880520	6.27428	1919	3329.13	0.434122	2.06553	1410.13	1.6314	17	60	0.434122	2.06553	43	1.6314	0	18.0338	-0.566685	-0.12774	18.0338	0.438944	1321	1695.13	0.639778	1.5177	374.133	0.877926	wetl	tree
508	Angiosperm	Combretaceae	Buchenavia	Buchenavia megalophylla	Buchenavia megalophylla Van Heurck & MÃ¼ll.Arg.	16	19848	4.29772	1528.87	2613.2	-0.0172286	1.23725	1084.33	1.25448	38.3333	75.8667	-0.0172286	1.23725	37.5333	1.25448	0	18.2787	-0.566685	-0.121779	18.2787	0.444905	1080.8	1513.33	0.0761345	1.0911	432.533	1.01497	Notwetl	tree
509	Angiosperm	Combretaceae	Buchenavia	Buchenavia ochroprumna	Buchenavia ochroprumna Eichler	71	550633	5.74086	1991.73	2884.77	0.518269	1.55143	893.033	1.03316	34.4667	69.5333	0.518269	1.55143	35.0667	1.03316	0	18.5392	-0.566685	-0.115441	18.5392	0.451244	1229.37	1547.43	0.424755	1.17112	318.067	0.746362	wetl	shrub/ tree
510	Angiosperm	Combretaceae	Buchenavia	Buchenavia oxycarpa	Buchenavia oxycarpa (Mart.) Eichler	117	1525021	6.18328	1539.27	2976.2	-0.00519669	1.65721	1436.93	1.66241	17	67.5333	-0.00519669	1.65721	50.5333	1.66241	0	18.7087	-0.566685	-0.111314	18.7087	0.45537	1210.4	1692.2	0.380249	1.51082	481.8	1.13057	wetl	tree
511	Angiosperm	Combretaceae	Buchenavia	Buchenavia pallidovirens	Buchenavia pallidovirens Cuatrec.	15	15798	4.1986	2258	5883.67	0.826317	5.0209	3625.67	4.19459	21	61.6667	0.826317	5.0209	40.6667	4.19459	0	84.4163	-0.566685	1.48801	84.4163	2.05469	1433.67	1915	0.904157	2.03363	481.333	1.12948	Notwetl	tree
512	Angiosperm	Combretaceae	Buchenavia	Buchenavia parvifolia	Buchenavia parvifolia Ducke	75	700984	5.84571	1980.03	3226.03	0.504733	1.94625	1246	1.44152	18	65.6333	0.504733	1.94625	47.6333	1.44152	0	17.8285	-0.566685	-0.132739	17.8285	0.433946	1300.57	1680.13	0.59183	1.48251	379.567	0.890676	wetl	tree
513	Angiosperm	Combretaceae	Buchenavia	Buchenavia reticulata	Buchenavia reticulata Eichler	50	459150	5.66195	1813.67	3433.67	0.312261	2.18646	1620	1.8742	17	52.8333	0.312261	2.18646	35.8333	1.8742	0	8.55599	-0.566685	-0.358431	8.55599	0.208253	1406	1949.67	0.839236	2.11498	543.667	1.27575	wetl	tree
514	Angiosperm	Combretaceae	Buchenavia	Buchenavia sericocarpa	Buchenavia sericocarpa Ducke	23	111593	5.04764	1758.8	3009.87	0.248785	1.69616	1251.07	1.44738	17.9333	54.6667	0.248785	1.69616	36.7333	1.44738	0	15.045	-0.566685	-0.200488	15.045	0.366197	1340.47	1692.73	0.685458	1.51207	352.267	0.826615	wetl	tree
515	Angiosperm	Combretaceae	Buchenavia	Buchenavia suaveolens	Buchenavia suaveolens Eichler	52	515039	5.71184	2198	3314.4	0.756902	2.04848	1116.4	1.29158	19	56.1333	0.756902	2.04848	37.1333	1.29158	0	14.6402	-0.566685	-0.210342	14.6402	0.356342	1428.93	1794.27	0.89305	1.75033	365.333	0.857276	wetl	tree
516	Angiosperm	Combretaceae	Buchenavia	Buchenavia tetraphylla	Buchenavia tetraphylla (Aubl.) R.A.Howard	283	2949254	6.46971	864	3234	-0.786423	1.95547	2370	2.74189	34.1667	86	-0.786423	1.95547	51.8333	2.74189	0	90.7513	-0.566685	1.64221	90.7513	2.20889	733	1563.83	-0.739999	1.2096	830.833	1.9496	wetl	tree
517	Angiosperm	Combretaceae	Buchenavia	Buchenavia tomentosa	Buchenavia tomentosa Eichler	226	2498563	6.39769	1207	1965.13	-0.389601	0.487495	758.133	0.877096	54.8667	86	-0.389601	0.487495	31.1333	0.877096	0	41.6513	-0.566685	0.44711	41.6513	1.01379	1018.6	1351.4	-0.0698215	0.711114	332.8	0.780935	wetl	tree
518	Angiosperm	Combretaceae	Buchenavia	Buchenavia viridiflora	Buchenavia viridifloraÂ Ducke	94	928153	5.96762	1701.2	3256.53	0.182146	1.98153	1555.33	1.79939	18	69.0667	0.182146	1.98153	51.0667	1.79939	0	16.6922	-0.566685	-0.160396	16.6922	0.406288	1201.4	1681.33	0.35913	1.48532	479.933	1.12619	wetl	shrub/ tree
519	Angiosperm	Malpighiaceae	Bunchosia	Bunchosia argentea	Bunchosia argentea (Jacq.) DC.	142	923436	5.96541	1412.87	3764.27	-0.151431	2.56894	2351.4	2.72037	16.0667	70.9333	-0.151431	2.56894	54.8667	2.72037	0	45.2768	-0.566685	0.535355	45.2768	1.10204	1040.07	1657.93	-0.0194487	1.43041	617.867	1.44986	wetl	tree
520	Angiosperm	Malpighiaceae	Bunchosia	Bunchosia armeniaca	Bunchosia armeniaca (Cav.) DC.	150	945868	5.97583	1217	3302.33	-0.378032	2.03452	2085.33	2.41255	18	69.4667	-0.378032	2.03452	51.4667	2.41255	0	135.194	-0.566685	2.72393	135.194	3.29062	972.267	1643.2	-0.178545	1.39584	670.933	1.57439	wetl	tree
521	Angiosperm	Malpighiaceae	Bunchosia	Bunchosia berlinii	Bunchosia berlinii W.R.Anderson	20	3608	3.55727	1905.6	2720.47	0.41862	1.36135	814.867	0.942731	12	46	0.41862	1.36135	34	0.942731	0	60.8093	-0.566685	0.913415	60.8093	1.4801	1470	1693.73	0.989416	1.51442	223.733	0.525004	Notwetl	shrub/ tree
522	Angiosperm	Malpighiaceae	Bunchosia	Bunchosia decussiflora	Bunchosia decussiflora W.R.Anderson	16	49543	4.69498	1824	3531.6	0.324216	2.29976	1707.6	1.97555	24.2	54.0667	0.324216	2.29976	29.8667	1.97555	0	30.1899	-0.566685	0.168139	30.1899	0.734824	1349	1647.67	0.705482	1.40632	298.667	0.700839	Notwetl	tree
523	Angiosperm	Malpighiaceae	Bunchosia	Bunchosia hookeriana	Bunchosia hookeriana A.Juss.	35	303770	5.48254	1068.97	2851.73	-0.549294	1.51322	1782.77	2.06251	12	61.4333	-0.549294	1.51322	49.4333	2.06251	0	43.2173	-0.566685	0.485226	43.2173	1.05191	876.533	1676.13	-0.403189	1.47312	799.6	1.87631	Notwetl	tree
524	Angiosperm	Malpighiaceae	Bunchosia	Bunchosia mollis	Bunchosia mollis Benth.	34	72785	4.86204	1214.33	1651.67	-0.381117	0.124841	437.333	0.505957	58.6667	84	-0.381117	0.124841	25.3333	0.505957	0	17.9235	-0.566685	-0.130425	17.9235	0.436259	1008.33	1167	-0.0939128	0.278408	158.667	0.372321	Notwetl	shrub/ tree
525	Angiosperm	Malpighiaceae	Burdachia	Burdachia duckei	Burdachia duckei Steyerm.	24	230194	5.36209	2187	3161	0.744176	1.87101	974	1.12684	18	57.3333	0.744176	1.87101	39.3333	1.12684	0	7.62397	-0.566685	-0.381117	7.62397	0.185568	1425	1763.33	0.88382	1.67774	338.333	0.793919	wetl	tree
526	Angiosperm	Malpighiaceae	Burdachia	Burdachia prismatocarpa	Burdachia prismatocarpa Mart. ex A.Juss.	137	870262	5.93965	2153	3343.4	0.704841	2.08203	1190.4	1.37719	18	58	0.704841	2.08203	40	1.37719	0	6.67625	-0.566685	-0.404184	6.67625	0.1625	1369	1703.4	0.752413	1.5371	334.4	0.78469	wetl	tree
527	Angiosperm	Malpighiaceae	Burdachia	Burdachia sphaerocarpa	Burdachia sphaerocarpa A.Juss.	40	214197	5.33081	2093.67	2973.33	0.636197	1.6539	879.667	1.0177	27.1333	59.0667	0.636197	1.6539	31.9333	1.0177	0	10.4351	-0.566685	-0.312694	10.4351	0.25399	1329.87	1580.67	0.660584	1.2491	250.8	0.588517	wetl	tree
528	Angiosperm	Malpighiaceae	Byrsonima	Byrsonima aerugo	Byrsonima aerugo Sagot	33	252124	5.40161	1663.33	2651.27	0.138338	1.28129	987.933	1.14295	40.9333	82.5333	0.138338	1.28129	41.6	1.14295	0	33.9853	-0.566685	0.260519	33.9853	0.827204	1115.93	1486.4	0.158577	1.0279	370.467	0.869322	wetl	tree
529	Angiosperm	Malpighiaceae	Byrsonima	Byrsonima arthropoda	Byrsonima arthropoda A.Juss.	269	1747681	6.24246	1521.97	4239	-0.0252113	3.11817	2717.03	3.14338	18	71	-0.0252113	3.11817	53	3.14338	0	43.1025	-0.566685	0.482431	43.1025	1.04912	1214.73	1681.07	0.390417	1.4847	466.333	1.09428	wetl	tree
530	Angiosperm	Malpighiaceae	Byrsonima	Byrsonima bronweniana	Byrsonima bronweniana W.R.Anderson	12	13304	4.12398	2928.27	3416	1.60176	2.16602	487.733	0.564266	31.9333	53.5333	1.60176	2.16602	21.6	0.564266	0	4.45517	-0.566685	-0.458246	4.45517	0.108439	1601.33	1893.87	1.2976	1.98404	292.533	0.686447	wetl	shrub/ tree
531	Angiosperm	Malpighiaceae	Byrsonima	Byrsonima carraoana	Byrsonima carraoana Steyerm.	24	18552	4.26839	1459	2345	-0.0980584	0.926968	886	1.02503	39	57	-0.0980584	0.926968	18	1.02503	0	62.9524	-0.566685	0.96558	62.9524	1.53226	1161.67	1427	0.265893	0.888513	265.333	0.62262	Notwetl	tree
532	Angiosperm	Malpighiaceae	Byrsonima	Byrsonima christianeae	Byrsonima christianeae W.R.Anderson	18	12857	4.10914	1737.87	3206	0.224567	1.92307	1468.13	1.69851	40	52.7333	0.224567	1.92307	12.7333	1.69851	0	41.5574	-0.566685	0.444824	41.5574	1.01151	1296.47	1495	0.582209	1.04808	198.533	0.46587	Notwetl	tree
533	Angiosperm	Malpighiaceae	Byrsonima	Byrsonima chrysophylla	Byrsonima chrysophylla H.B.K.	251	4783136	6.67971	1377.33	3207.83	-0.19254	1.92519	1830.5	2.11773	24	77	-0.19254	1.92519	53	2.11773	0	25.3929	-0.566685	0.0513784	25.3929	0.618063	1055.17	1616	0.0159844	1.33201	560.833	1.31603	wetl	tree
534	Angiosperm	Malpighiaceae	Byrsonima	Byrsonima concinna	Byrsonima concinna Benth.	78	438832	5.6423	1817	3112.6	0.316117	1.81502	1295.6	1.4989	30.0667	71.9333	0.316117	1.81502	41.8667	1.4989	0	38.1334	-0.566685	0.361484	38.1334	0.928169	1235.33	1552.4	0.438756	1.18277	317.067	0.744016	wetl	shrub/ tree
535	Angiosperm	Malpighiaceae	Byrsonima	Byrsonima coniophylla	Byrsonima coniophylla A.Juss.	54	169050	5.22802	1883	3250	0.392474	1.97398	1367	1.5815	24.6667	67	0.392474	1.97398	42.3333	1.5815	0	8.35511	-0.566685	-0.363321	8.35511	0.203364	1299.67	1777	0.589718	1.70981	477.333	1.12009	wetl	tree
536	Angiosperm	Malpighiaceae	Byrsonima	Byrsonima cowanii	Byrsonima cowanii W.R.Anderson	8	9828	3.99247	2628.27	3067.87	1.25468	1.76326	439.6	0.50858	21	60	1.25468	1.76326	39	0.50858	0	25.2383	-0.566685	0.0476177	25.2383	0.614302	1510	1685.07	1.08328	1.49408	175.067	0.410804	Notwetl	tree
537	Angiosperm	Malpighiaceae	Byrsonima	Byrsonima crassifolia	Byrsonima crassifolia (L.) Kunth	2546	9845707	6.99325	993	2793	-0.637181	1.44527	1800	2.08245	48	103	-0.637181	1.44527	55	2.08245	0	67.2476	-0.566685	1.07012	67.2476	1.63681	832.467	1423	-0.506594	0.879127	590.533	1.38572	wetl	tree
538	Angiosperm	Malpighiaceae	Byrsonima	Byrsonima crispa	Byrsonima crispa A.Juss.	276	2397550	6.37977	1450.93	3170.53	-0.107391	1.88204	1719.6	1.98943	31.9667	77	-0.107391	1.88204	45.0333	1.98943	0	51.4826	-0.566685	0.686403	51.4826	1.25309	1042.8	1549	-0.0130347	1.17479	506.2	1.18783	wetl	tree
539	Angiosperm	Malpighiaceae	Byrsonima	Byrsonima cuprea	Byrsonima cuprea Griseb.	23	82872	4.91841	2619.8	3432	1.24489	2.18453	812.2	0.939646	19	60	1.24489	2.18453	41	0.939646	0	12.6928	-0.566685	-0.257741	12.6928	0.308944	1521.73	1979.5	1.11081	2.18499	457.767	1.07418	wetl	tree
540	Angiosperm	Malpighiaceae	Byrsonima	Byrsonima densa	Byrsonima densa (Poir.) DC.	48	315633	5.49918	1884.13	2838.93	0.393785	1.49841	954.8	1.10462	22	74.9333	0.393785	1.49841	52.9333	1.10462	0	73.8809	-0.566685	1.23158	73.8809	1.79826	1222.53	1672.07	0.40872	1.46358	449.533	1.05486	wetl	tree
541	Angiosperm	Malpighiaceae	Byrsonima	Byrsonima duckeana	Byrsonima duckeana W.R.Anderson	33	105693	5.02405	2009.7	2580.17	0.539055	1.19904	570.467	0.659981	32	65.9	0.539055	1.19904	33.9	0.659981	0	21.2797	-0.566685	-0.0487371	21.2797	0.517947	1305.3	1549	0.602937	1.17479	243.7	0.571857	wetl	tree
542	Angiosperm	Malpighiaceae	Byrsonima	Byrsonima euryphylla	Byrsonima euryphylla Pilg.	4	5186	3.71483	2309	2570	0.885319	1.18727	261	0.301955	48	65	0.885319	1.18727	17	0.301955	0	0.581998	-0.566685	-0.552519	0.581998	0.0141659	1341	1455	0.686709	0.954217	114	0.267508	Notwetl	tree
543	Angiosperm	Malpighiaceae	Byrsonima	Byrsonima fernandezii	Byrsonima fernandezii Cuatrec.	20	133932	5.12688	2264.27	3251.93	0.833567	1.97621	987.667	1.14265	24.3333	65.6667	0.833567	1.97621	41.3333	1.14265	0	13.8342	-0.566685	-0.22996	13.8342	0.336724	1338.93	1612.93	0.68186	1.32482	274	0.642957	wetl	tree
544	Angiosperm	Malpighiaceae	Byrsonima	Byrsonima flexipes	Byrsonima flexipes W.R.Anderson	10	12899	4.11056	2755.4	3476.73	1.40177	2.23629	721.333	0.834521	24.2667	49	1.40177	2.23629	24.7333	0.834521	0	66.6298	-0.566685	1.05509	66.6298	1.62177	1558.27	1662.93	1.19654	1.44215	104.667	0.245607	Notwetl	tree
545	Angiosperm	Malpighiaceae	Byrsonima	Byrsonima formosa	Byrsonima formosa W.R.Anderson	11	13603	4.13363	1900	3359	0.412141	2.10008	1459	1.68794	21	61	0.412141	2.10008	40	1.68794	0	3.3459	-0.566685	-0.485245	3.3459	0.0814394	1265	1608	0.508371	1.31324	343	0.80487	wetl	tree
546	Angiosperm	Malpighiaceae	Byrsonima	Byrsonima frondosa	Byrsonima frondosa Mart. ex A.Juss.	12	22784	4.35763	2272.27	3494.6	0.842822	2.25696	1222.33	1.41414	18	59.0667	0.842822	2.25696	41.0667	1.41414	0	37.1792	-0.566685	0.338258	37.1792	0.904943	1390.27	1794.8	0.802317	1.75158	404.533	0.949262	wetl	tree
547	Angiosperm	Malpighiaceae	Byrsonima	Byrsonima garcibarrigae	Byrsonima garcibarrigae Cuatrec.	40	48946	4.68972	1845.67	7453.83	0.349282	6.83745	5608.17	6.48817	15	55	0.349282	6.83745	40	6.48817	0	139.717	-0.566685	2.83403	139.717	3.40072	1292	1696.67	0.571728	1.5213	404.667	0.949574	wetl	tree
548	Angiosperm	Malpighiaceae	Byrsonima	Byrsonima gymnocalycina	Byrsonima gymnocalycina A.Juss.	12	19295	4.28544	1810.27	2700	0.308327	1.33767	889.733	1.02935	31	61	0.308327	1.33767	30	1.02935	0	14.0617	-0.566685	-0.224423	14.0617	0.342262	1276.73	1526	0.535904	1.12082	249.267	0.584919	Notwetl	tree
549	Angiosperm	Malpighiaceae	Byrsonima	Byrsonima hirsuta	Byrsonima hirsuta W.R.Anderson	3	370	2.5682	1874	1874	0.382061	0.382061	0	0	81	81	0.382061	0.382061	0	0	24.2509	24.2509	0.0235835	0.0235835	0	0	1149	1149	0.23617	0.23617	0	0	Notwetl	tree
550	Angiosperm	Malpighiaceae	Byrsonima	Byrsonima incarnata	Byrsonima incarnata Sandwith	40	94606	4.97592	1509.8	2618.47	-0.0392871	1.24335	1108.67	1.28263	36.1333	70	-0.0392871	1.24335	33.8667	1.28263	0	15.7561	-0.566685	-0.183181	15.7561	0.383503	1206.6	1499.8	0.371332	1.05934	293.2	0.688011	wetl	tree
551	Angiosperm	Malpighiaceae	Byrsonima	Byrsonima japurensis	Byrsonima japurensis A.Juss.	152	1861365	6.26983	1855.57	3205	0.360736	1.92192	1349.43	1.56118	19	75	0.360736	1.92192	56	1.56118	0	9.81524	-0.566685	-0.327781	9.81524	0.238903	1210	1690.27	0.37931	1.50628	480.267	1.12697	wetl	tree
552	Angiosperm	Malpighiaceae	Byrsonima	Byrsonima krukoffii	Byrsonima krukoffii W.R.Anderson	20	2734	3.4368	2005.27	3280.33	0.533926	2.00907	1275.07	1.47514	21.1333	73.7333	0.533926	2.00907	52.6	1.47514	0	15.2616	-0.566685	-0.195216	15.2616	0.371469	1331.27	1653.4	0.66387	1.41977	322.133	0.755905	Notwetl	tree
553	Angiosperm	Malpighiaceae	Byrsonima	Byrsonima laevigata	Byrsonima laevigata (Poir.) DC.	58	111098	5.04571	1189.73	2631.87	-0.409577	1.25885	1442.13	1.66843	16	72	-0.409577	1.25885	56	1.66843	0	54.0488	-0.566685	0.748865	54.0488	1.31555	1002.6	1412	-0.107366	0.853315	409.4	0.960681	wetl	tree
554	Angiosperm	Malpighiaceae	Byrsonima	Byrsonima laevis	Byrsonima laevis Nied.	37	195030	5.2901	1866.13	3097.27	0.37296	1.79728	1231.13	1.42432	18	69.6667	0.37296	1.79728	51.6667	1.42432	0	18.0392	-0.566685	-0.127611	18.0392	0.439074	1250.27	1644.47	0.473798	1.39881	394.2	0.925014	Notwetl	tree
555	NA	NA	NA	Byrsonima leucophlebia	Byrsonima leucophlebia Griseb.	39	94411	4.97502	1674.33	2552	0.151064	1.16645	877.667	1.01539	46	72.6667	0.151064	1.16645	26.6667	1.01539	0	19.2512	-0.566685	-0.0981098	19.2512	0.468575	1231.83	1455.67	0.430543	0.955782	223.833	0.525238	wetl	shrub/ tree
556	Angiosperm	Malpighiaceae	Byrsonima	Byrsonima linguifera	Byrsonima linguifera Cuatrec.	55	222831	5.34798	1652.13	2515.83	0.12538	1.12461	863.7	0.999227	51.7667	70	0.12538	1.12461	18.2333	0.999227	0	20.3551	-0.566685	-0.0712413	20.3551	0.495443	1235.23	1456	0.438522	0.956564	220.767	0.518042	wetl	tree
557	Angiosperm	Malpighiaceae	Byrsonima	Byrsonima melanocarpa	Byrsonima melanocarpa Ducke	31	149877	5.17573	1636.7	2251.37	0.107525	0.818642	614.667	0.711117	58	70	0.107525	0.818642	12	0.711117	0	13.9921	-0.566685	-0.226117	13.9921	0.340568	1226.83	1368.6	0.41881	0.751474	141.767	0.332664	wetl	shrub/ tree
558	Angiosperm	Malpighiaceae	Byrsonima	Byrsonima nitidissima	Byrsonima nitidissima Kunth	37	17301	4.23807	2198.73	2467.47	0.75775	1.06865	268.733	0.310902	63.9667	82.1	0.75775	1.06865	18.1333	0.310902	0	28.5123	-0.566685	0.127306	28.5123	0.69399	1244.5	1429.5	0.460266	0.89438	185	0.434114	Notwetl	tree
559	Angiosperm	Malpighiaceae	Byrsonima	Byrsonima piresii	Byrsonima piresii W.R.Anderson	13	4639	3.66642	1865.37	2650.9	0.372073	1.28087	785.533	0.908795	27	69	0.372073	1.28087	42	0.908795	0.565535	15.8708	-0.552919	-0.180388	15.3053	0.372531	1254.83	1610.87	0.484514	1.31997	356.033	0.835453	Notwetl	tree
560	Angiosperm	Malpighiaceae	Byrsonima	Byrsonima poeppigiana	Byrsonima poeppigiana A.Juss.	65	502405	5.70105	1642.37	2934.77	0.114081	1.60928	1292.4	1.4952	16.7667	69	0.114081	1.60928	52.2333	1.4952	0	30.3491	-0.566685	0.172014	30.3491	0.738699	1187.77	1716.93	0.327138	1.56886	529.167	1.24172	wetl	tree
561	Angiosperm	Malpighiaceae	Byrsonima	Byrsonima punctulata	Byrsonima punctulata A.Juss.	64	266478	5.42566	1816	2773.33	0.31496	1.42251	957.333	1.10755	33	70.3333	0.31496	1.42251	37.3333	1.10755	0	5.64031	-0.566685	-0.429399	5.64031	0.137285	1273	1570.33	0.527143	1.22485	297.333	0.69771	wetl	shrub/ tree
562	Angiosperm	Malpighiaceae	Byrsonima	Byrsonima putumayensis	Byrsonima putumayensis Cuatrec.	39	56511	4.75213	2493.5	3388	1.09877	2.13363	894.5	1.03486	16	50.3333	1.09877	2.13363	34.3333	1.03486	0	15.5263	-0.566685	-0.188773	15.5263	0.377911	1399	1657.83	0.82281	1.43018	258.833	0.607368	Notwetl	tree
563	Angiosperm	Malpighiaceae	Byrsonima	Byrsonima riparia	Byrsonima riparia W.R.Anderson	24	116730	5.06718	1361	1867.33	-0.211436	0.374349	506.333	0.585785	58	73	-0.211436	0.374349	15	0.585785	0	13.2126	-0.566685	-0.24509	13.2126	0.321595	1134	1275	0.200972	0.531836	141	0.330865	wetl	tree
564	Angiosperm	Malpighiaceae	Byrsonima	Byrsonima rodriguesii	Byrsonima rodriguesii W.R.Anderson	27	6054	3.78204	2140.8	2493.47	0.690726	1.09873	352.667	0.408005	32	74.3	0.690726	1.09873	42.3	0.408005	0	18.0059	-0.566685	-0.12842	18.0059	0.438265	1364.43	1539.5	0.741697	1.1525	175.067	0.410804	wetl	tree
565	Angiosperm	Malpighiaceae	Byrsonima	Byrsonima schomburgkiana	Byrsonima schomburgkiana Benth.	44	159861	5.20374	1369.67	1994.67	-0.201409	0.521662	625	0.723072	58	87	-0.201409	0.521662	29	0.723072	0	21.0239	-0.566685	-0.0549633	21.0239	0.511721	1037	1309	-0.0266448	0.611619	272	0.638264	wetl	shrub/ tree
566	Angiosperm	Malpighiaceae	Byrsonima	Byrsonima schunkei	Byrsonima schunkei W.R.Anderson	34	237416	5.37551	1749.67	2615.33	0.238218	1.23972	865.667	1.0015	33	56.3333	0.238218	1.23972	23.3333	1.0015	0	18.9599	-0.566685	-0.1052	18.9599	0.461485	1326.67	1682.33	0.653075	1.48767	355.667	0.834593	wetl	tree
567	Angiosperm	Malpighiaceae	Byrsonima	Byrsonima sericea	Byrsonima sericea DC.	1055	2767139	6.44203	776	1686.13	-0.888231	0.164716	910.133	1.05295	29	87	-0.888231	0.164716	58	1.05295	0	69.8411	-0.566685	1.13325	69.8411	1.69993	656.867	1190.13	-0.91865	0.332692	533.267	1.25134	wetl	tree
568	Angiosperm	Malpighiaceae	Byrsonima	Byrsonima spicata	Byrsonima spicata (Cav.) DC.	368	4305717	6.63405	1385.6	2714.2	-0.182976	1.3541	1328.6	1.53708	37.8667	80	-0.182976	1.3541	42.1333	1.53708	0	56.3388	-0.566685	0.804603	56.3388	1.37129	1083.87	1555.8	0.0833307	1.19075	471.933	1.10742	wetl	tree
569	Angiosperm	Malpighiaceae	Byrsonima	Byrsonima stipulacea	Byrsonima stipulacea A.Juss.	212	1302820	6.11488	1172.47	2458.7	-0.429553	1.05851	1286.23	1.48806	18	68.0333	-0.429553	1.05851	50.0333	1.48806	0	67.845	-0.566685	1.08466	67.845	1.65135	955	1505.7	-0.219063	1.07319	550.7	1.29225	wetl	tree
570	Angiosperm	Malpighiaceae	Byrsonima	Byrsonima stipulina	Byrsonima stipulina J.F.Macbr.	21	115885	5.06403	2340.8	2915.87	0.922109	1.58741	575.067	0.665303	17	74	0.922109	1.58741	57	0.665303	0	15.0896	-0.566685	-0.199403	15.0896	0.367281	1319.67	1718.47	0.636649	1.57246	398.8	0.935808	Notwetl	tree
571	Angiosperm	Malpighiaceae	Byrsonima	Byrsonima umbellata	Byrsonima umbellata Mart. ex A.Juss.	171	1140909	6.05725	1251.77	2016.33	-0.33781	0.546729	764.567	0.884539	64.7333	85.6333	-0.33781	0.546729	20.9	0.884539	0	32.2255	-0.566685	0.217684	32.2255	0.784369	1057.13	1332.17	0.0205993	0.665981	275.033	0.645382	wetl	shrub/ tree
572	Angiosperm	Malpighiaceae	Byrsonima	Byrsonima wurdackii	Byrsonima wurdackii W.R.Anderson	14	48708	4.6876	2310.4	3432	0.886939	2.18453	1121.6	1.2976	20.2667	57.6667	0.886939	2.18453	37.4	1.2976	0	38.9494	-0.566685	0.381346	38.9494	0.948031	1360.5	1988	0.732467	2.20493	627.5	1.47247	Notwetl	tree
573	Angiosperm	Malvaceae	Byttneria	Byttneria morii	Byttneria morii L.C.Barnett & Dorr	13	3938	3.59528	1993.33	3004.97	0.52012	1.69049	1011.63	1.17037	42	60.4333	0.52012	1.69049	18.4333	1.17037	4.08793	108.358	-0.467184	2.07075	104.27	2.53793	1287.23	1426.7	0.560543	0.88781	139.467	0.327267	Notwetl	tree
574	Angiosperm	Meliaceae	Cabralea	Cabralea canjerana	Cabralea canjerana (Vell.) Mart.	716	2294594	6.36071	1255.87	2605.47	-0.333066	1.22831	1349.6	1.56137	17	81	-0.333066	1.22831	64	1.56137	0	72.3108	-0.566685	1.19336	72.3108	1.76005	1049.73	1538.53	0.00323476	1.15023	488.8	1.147	Notwetl	tree
575	Angiosperm	Mettenusiaceae	Calatola	Calatola costaricensis	Calatola costaricensis Standl.	515	1640640	6.21501	1405.2	3787.93	-0.1603	2.59632	2382.73	2.75662	24	68.9333	-0.1603	2.59632	44.9333	2.75662	0	111.786	-0.566685	2.15418	111.786	2.72086	1071.93	1599.8	0.0553284	1.294	527.867	1.23867	wetl	tree
576	Angiosperm	Mettenusiaceae	Calatola	Calatola microcarpa	Calatola microcarpa Gentry ex Duno & J.Janovec	7	2181	3.33866	2052	2681	0.587992	1.31569	629	0.7277	20	55	0.587992	1.31569	35	0.7277	0	3.13888	-0.566685	-0.490284	3.13888	0.0764004	1429	1729	0.893207	1.59717	300	0.703968	Notwetl	tree
577	Angiosperm	Leguminosae	Calliandra	Calliandra coriacea	Calliandra coriacea (Humb. & Bonpl. ex Willd.) Benth.	66	253691	5.40431	1932	4278.33	0.449162	3.16367	2346.33	2.71451	38	84	0.449162	3.16367	46	2.71451	0	71.1696	-0.566685	1.16559	71.1696	1.73227	1223	1720	0.409815	1.57606	497	1.16624	Notwetl	tree/ shrub
578	Angiosperm	Leguminosae	Calliandra	Calliandra guildingii	Calliandra guildingii Benth.	40	306547	5.4865	1289	3953.67	-0.294734	2.78806	2664.67	3.08279	16	59	-0.294734	2.78806	43	3.08279	0	96.2039	-0.566685	1.77492	96.2039	2.34161	1091	1689.5	0.100069	1.50449	598.5	1.40442	Notwetl	tree
579	Angiosperm	Leguminosae	Calliandra	Calliandra haematocephala	Calliandra haematocephala Hassk.	95	248093	5.39461	1035.87	2283.17	-0.587588	0.855432	1247.3	1.44302	36	76.2333	-0.587588	0.855432	40.2333	1.44302	0	50.3981	-0.566685	0.660007	50.3981	1.22669	876.333	1437.67	-0.403659	0.913543	561.333	1.3172	Notwetl	tree
580	Angiosperm	Leguminosae	Calliandra	Calliandra laxa	Calliandra laxa (Willd.) Benth.	89	704977	5.84817	997	2871	-0.632553	1.53551	1874	2.16806	42	84	-0.632553	1.53551	42	2.16806	0	51.2874	-0.566685	0.681653	51.2874	1.24834	843	1538.83	-0.481877	1.15094	695.833	1.63281	wetl	shrub/ tree
581	Angiosperm	Leguminosae	Calliandra	Calliandra magdalenae	Calliandra magdalenae (Bertero ex DC.) Benth.	175	548164	5.73891	1238.3	3589.73	-0.35339	2.36702	2351.43	2.72041	44	93	-0.35339	2.36702	49	2.72041	0	53.0534	-0.566685	0.724638	53.0534	1.29132	973.967	1540.23	-0.174556	1.15422	566.267	1.32878	Notwetl	tree
582	Angiosperm	Leguminosae	Calliandra	Calliandra riparia	Calliandra riparia Pittier	40	377928	5.57741	970	3039.5	-0.66379	1.73045	2069.5	2.39424	21	61	-0.66379	1.73045	40	2.39424	0	39.2513	-0.566685	0.388692	39.2513	0.955377	825.167	1594.83	-0.523724	1.28234	769.667	1.80607	Notwetl	tree
583	Angiosperm	Leguminosae	Calliandra	Calliandra trinervia	Calliandra trinervia Benth.	315	2437010	6.38686	1677.73	3844.07	0.154997	2.66126	2166.33	2.50626	16	61	0.154997	2.66126	45	2.50626	0	98.0291	-0.566685	1.81935	98.0291	2.38603	1226.07	1654	0.417011	1.42118	427.933	1.00417	wetl	tree
584	Angiosperm	Lamiaceae	Callicarpa	Callicarpa acuminata	Callicarpa acuminata Kunth	727	1003524	6.00153	986.2	2949.73	-0.645048	1.62659	1963.53	2.27164	45	83	-0.645048	1.62659	38	2.27164	0	47.5458	-0.566685	0.590581	47.5458	1.15727	834	1479.93	-0.502996	1.01272	645.933	1.51572	Notwetl	tree
585	Angiosperm	Calophyllaceae	Calophyllum	Calophyllum brasiliense	Calophyllum brasiliense Cambess.	1150	7835449	6.89406	1222.87	3186.53	-0.371245	1.90055	1963.67	2.2718	30	86	-0.371245	1.90055	56	2.2718	0	52.8852	-0.566685	0.720544	52.8852	1.28723	990	1571.13	-0.136933	1.22673	581.133	1.36366	wetl	tree
586	Angiosperm	Calophyllaceae	Calophyllum	Calophyllum longifolium	Calophyllum longifolium Willd.	52	533507	5.72714	1743.17	4215.83	0.230698	3.09136	2472.67	2.86067	17	69	0.230698	3.09136	52	2.86067	0	28.1174	-0.566685	0.117693	28.1174	0.684378	1260.17	1702	0.497029	1.53382	441.833	1.03679	wetl	tree
587	Angiosperm	Calophyllaceae	Calophyllum	Calophyllum pachyphyllum	Calophyllum pachyphyllum Planch. & Triana	26	338544	5.52962	1684.13	3542	0.162402	2.3118	1857.87	2.14939	22.7333	79.6667	0.162402	2.3118	56.9333	2.14939	0	20.502	-0.566685	-0.0676664	20.502	0.499018	1198	1630.8	0.351151	1.36674	432.8	1.01559	wetl	tree
588	Angiosperm	Myrtaceae	Calycolpus	Calycolpus aequatorialis	Calycolpus aequatorialis Landrum	5	812	2.90956	3301	3397	2.03298	2.14404	96	0.111064	19	19	2.03298	2.14404	0	0.111064	0	7.99002	-0.566685	-0.372207	7.99002	0.194477	1638	1643	1.38364	1.39537	5	0.0117328	Notwetl	tree
589	Angiosperm	Myrtaceae	Calycolpus	Calycolpus andersonii	Calycolpus andersonii Landrum	5	390	2.59106	2544	2544	1.15719	1.15719	0	0	61	61	1.15719	1.15719	0	0	10.1252	10.1252	-0.320236	-0.320236	0	0	1434	1434	0.904939	0.904939	0	0	Notwetl	tree
590	Angiosperm	Myrtaceae	Calycolpus	Calycolpus calophyllus	Calycolpus calophyllus (Kunth) O.Berg	71	399678	5.60171	1911.03	3382.73	0.424906	2.12754	1471.7	1.70263	23	70.1667	0.424906	2.12754	47.1667	1.70263	0	11.626	-0.566685	-0.283708	11.626	0.282976	1268.97	1890.97	0.517679	1.97724	622	1.45956	wetl	tree
591	Angiosperm	Myrtaceae	Calycolpus	Calycolpus goetheanus	Calycolpus goetheanus (Mart. ex DC.) O.Berg	86	563157	5.75063	1558.07	3110.93	0.0165533	1.81309	1552.87	1.79653	32	82.1333	0.0165533	1.81309	50.1333	1.79653	0	43.4665	-0.566685	0.49129	43.4665	1.05797	1123	1563.4	0.175159	1.20858	440.4	1.03342	wetl	tree
592	Angiosperm	Myrtaceae	Calycolpus	Calycolpus moritzianus	Calycolpus moritzianus (O.Berg) Burret	61	213899	5.33021	905.067	3437.07	-0.738912	2.1904	2532	2.92931	35	62.4667	-0.738912	2.1904	27.4667	2.92931	0	166.505	-0.566685	3.48606	166.505	4.05274	768.8	1508.73	-0.655992	1.08031	739.933	1.7363	Notwetl	tree
593	Angiosperm	Myrtaceae	Calycolpus	Calycolpus revolutus	Calycolpus revolutus (Schauer) O.Berg	14	6033	3.78053	1361	2775.33	-0.211436	1.42483	1414.33	1.63626	33	40	-0.211436	1.42483	7	1.63626	0	32.8711	-0.566685	0.233398	32.8711	0.800083	1146	1521	0.22913	1.10909	375	0.87996	Notwetl	tree
594	Angiosperm	Myrtaceae	Calycolpus	Calycolpus roraimensis	Calycolpus roraimensis Steyerm.	11	11547	4.06247	1688.4	3172	0.167338	1.88374	1483.6	1.7164	19.1333	68.2	0.167338	1.88374	49.0667	1.7164	0	52.7085	-0.566685	0.716243	52.7085	1.28293	1280	1789.4	0.543569	1.73891	509.4	1.19534	Notwetl	tree
595	Angiosperm	Myrtaceae	Calycolpus	Calycolpus surinamensis	Calycolpus surinamensis McVaugh	11	9310	3.96895	1700.3	2838.33	0.181105	1.49771	1138.03	1.31661	41.3	70	0.181105	1.49771	28.7	1.31661	0	92.5504	-0.566685	1.686	92.5504	2.25268	1172.37	1507.33	0.291001	1.07702	334.967	0.786019	Notwetl	tree
596	Angiosperm	Rubiaceae	Calycophyllum	Calycophyllum megistocaulum	Calycophyllum megistocaulum (K.Krause) C.M.Taylor	122	1029660	6.01269	1738.53	3114.5	0.225338	1.81721	1375.97	1.59188	17	59	0.225338	1.81721	42	1.59188	0	17.5515	-0.566685	-0.139479	17.5515	0.427205	1303.93	1687.1	0.59973	1.49885	383.167	0.899123	wetl	tree
597	Angiosperm	Rubiaceae	Calycophyllum	Calycophyllum spruceanum	Calycophyllum spruceanum (Benth.) Hook.f. ex K.Schum.	177	1813444	6.2585	1357.57	3275.27	-0.215408	2.00321	1917.7	2.21862	16	62.0333	-0.215408	2.00321	46.0333	2.21862	0	16.407	-0.566685	-0.167339	16.407	0.399346	1148.73	1677	0.235544	1.47515	528.267	1.23961	wetl	tree
598	Angiosperm	Myrtaceae	Calycorectes	Calycorectes bergii	Calycorectes bergii Sandwith	15	110776	5.04445	1918.57	3323.53	0.433621	2.05905	1404.97	1.62543	14	66	0.433621	2.05905	52	1.62543	0	87.3981	-0.566685	1.56059	87.3981	2.12727	1283	1693	0.550609	1.5127	410	0.962089	Notwetl	tree
599	Angiosperm	Myrtaceae	Calycorectes	Calyptranthes ampliflora	Calyptranthes ampliflora M.L.Kawas.	5	677	2.83059	4270	4475	3.15403	3.3912	205	0.237168	20	20	3.15403	3.3912	0	0.237168	6.43335	61.186	-0.410097	0.922585	54.7527	1.33268	1516	1564	1.09736	1.20999	48	0.112635	Notwetl	tree
600	Angiosperm	Myrtaceae	Calyptranthes	Calyptranthes amshoffae	Calyptranthes amshoffae McVaugh	14	36651	4.56409	2401.33	2964.67	0.992141	1.64387	563.333	0.651729	37.3333	49.3333	0.992141	1.64387	12	0.651729	0	76.6405	-0.566685	1.29875	76.6405	1.86543	1371.33	1482	0.757888	1.01757	110.667	0.259686	Notwetl	tree
601	Angiosperm	Myrtaceae	Calyptranthes	Calyptranthes bipennis	Calyptranthes bipennis O.Berg	100	1087824	6.03656	1781.8	3177.27	0.275394	1.88983	1395.47	1.61444	13	59.1333	0.275394	1.88983	46.1333	1.61444	0	68.7117	-0.566685	1.10576	68.7117	1.67244	1318.07	1688.13	0.632895	1.50128	370.067	0.868383	wetl	tree
602	Angiosperm	Myrtaceae	Calyptranthes	Calyptranthes brevispicata	Calyptranthes brevispicata McVaugh	22	67797	4.83121	2071.13	3517.53	0.610128	2.28349	1446.4	1.67336	16	49.8	0.610128	2.28349	33.8	1.67336	0	49.0179	-0.566685	0.626412	49.0179	1.1931	1386.07	1666	0.792461	1.44934	279.933	0.65688	Notwetl	tree
603	Angiosperm	Myrtaceae	Calyptranthes	Calyptranthes carinata	Calyptranthes carinata M.L.Kawas. & B.Holst	3	380	2.57978	2772	2772	1.42097	1.42097	0	0	15	15	1.42097	1.42097	0	0	0	0	-0.566685	-0.566685	0	0	1675	1675	1.47046	1.47046	0	0	Notwetl	tree
604	Angiosperm	Myrtaceae	Calyptranthes	Calyptranthes clusiifolia	Calyptranthes clusiifolia O.Berg	76	695526	5.84231	1283.33	1833.33	-0.30129	0.335013	550	0.636303	43.6667	85	-0.30129	0.335013	41.3333	0.636303	0	57.1778	-0.566685	0.825025	57.1778	1.39171	1061.33	1258	0.0304549	0.491945	196.667	0.46149	Notwetl	tree
605	Angiosperm	Myrtaceae	Calyptranthes	Calyptranthes crebra	Calyptranthes crebra McVaugh	54	243766	5.38697	1381.83	2847.07	-0.187334	1.50782	1465.23	1.69515	17	68	-0.187334	1.50782	51	1.69515	0	16.402	-0.566685	-0.16746	16.402	0.399225	1167.7	1704.3	0.280051	1.53921	536.6	1.25916	wetl	tree
606	Angiosperm	Myrtaceae	Calyptranthes	Calyptranthes cuspidata	Calyptranthes cuspidata Mart. ex DC.	53	282457	5.45095	2125.27	2984.33	0.672755	1.66662	859.067	0.993867	20.4667	69.5333	0.672755	1.66662	49.0667	0.993867	0	16.8223	-0.566685	-0.15723	16.8223	0.409454	1375.87	1651	0.768526	1.41414	275.133	0.645617	wetl	tree
607	Angiosperm	Myrtaceae	Calyptranthes	Calyptranthes densiflora	Calyptranthes densiflora O.Berg	41	223183	5.34866	2047.03	3213.7	0.582246	1.93198	1166.67	1.34973	14.3667	55.2667	0.582246	1.93198	40.9	1.34973	0	43.3208	-0.566685	0.487746	43.3208	1.05443	1453.23	1664.3	0.950072	1.44535	211.067	0.495281	wetl	tree
608	Angiosperm	Myrtaceae	Calyptranthes	Calyptranthes fasciculata	Calyptranthes fasciculata O.Berg	80	628641	5.7984	1326.2	2888.13	-0.251697	1.55533	1561.93	1.80702	44	77.7333	-0.251697	1.55533	33.7333	1.80702	0	58.4519	-0.566685	0.856036	58.4519	1.42272	1038.87	1565.53	-0.0222645	1.21359	526.667	1.23585	wetl	tree
609	Angiosperm	Myrtaceae	Calyptranthes	Calyptranthes forsteri	Calyptranthes forsteri O.Berg	54	517787	5.71415	2001.4	3378.47	0.529452	2.1226	1377.07	1.59315	19	63	0.529452	2.1226	44	1.59315	0	8.31242	-0.566685	-0.36436	8.31242	0.202324	1346	1689.3	0.698442	1.50402	343.3	0.805574	wetl	tree
610	Angiosperm	Myrtaceae	Calyptranthes	Calyptranthes ishoaquinicca	Calyptranthes ishoaquinicca M.L.Kawas. & B.Holst	7	2075	3.31702	2528	3763	1.13868	2.56747	1235	1.42879	18	23	1.13868	2.56747	5	1.42879	0	69.8778	-0.566685	1.13414	69.8778	1.70083	1601	1633	1.29681	1.3719	32	0.0750899	Notwetl	tree
611	Angiosperm	Myrtaceae	Calyptranthes	Calyptranthes krugioides	Calyptranthes krugioides McVaugh	13	10481	4.0204	1760.4	2861.9	0.250636	1.52498	1101.5	1.27434	15.5667	77.0333	0.250636	1.52498	61.4667	1.27434	0	123.041	-0.566685	2.42814	123.041	2.99483	1260.33	1720.73	0.49742	1.57778	460.4	1.08036	wetl	tree
612	Angiosperm	Myrtaceae	Calyptranthes	Calyptranthes lanceolata	Calyptranthes lanceolata O.Berg	70	79144	4.89842	1251.13	2797.4	-0.338542	1.45036	1546.27	1.7889	35	59	-0.338542	1.45036	24	1.7889	0	49.9013	-0.566685	0.647915	49.9013	1.2146	1059.33	1546.87	0.0257617	1.16979	487.533	1.14403	Notwetl	tree
613	Angiosperm	Myrtaceae	Calyptranthes	Calyptranthes lindeniana	Calyptranthes lindeniana O.Berg	35	71881	4.85661	1654.07	3652.5	0.127617	2.43963	1998.43	2.31202	45.7667	72.4667	0.127617	2.43963	26.7	2.31202	0	46.4789	-0.566685	0.564613	46.4789	1.1313	1190.53	1528.93	0.33363	1.12771	338.4	0.794076	Notwetl	tree
614	Angiosperm	Myrtaceae	Calyptranthes	Calyptranthes longifolia	Calyptranthes longifolia O.Berg	20	114784	5.05988	1722.33	2860	0.206596	1.52278	1137.67	1.31618	17.3333	46.8333	0.206596	1.52278	29.5	1.31618	0	21.8547	-0.566685	-0.0347409	21.8547	0.531944	1424.83	1727.67	0.883429	1.59405	302.833	0.710616	Notwetl	tree
615	Angiosperm	Myrtaceae	Calyptranthes	Calyptranthes lucida	Calyptranthes lucida Mart. ex DC.	235	1954767	6.29109	1196.53	2900	-0.40171	1.56906	1703.47	1.97077	21	77	-0.40171	1.56906	56	1.97077	0	61.6891	-0.566685	0.93483	61.6891	1.50151	1008.6	1478.93	-0.0932871	1.01038	470.333	1.10367	wetl	tree
616	Angiosperm	Myrtaceae	Calyptranthes	Calyptranthes macrocarpa	Calyptranthes macrocarpa B.Holst & M.L.Kawas.	14	19572	4.29164	2277.57	7400.33	0.848954	6.77556	5122.77	5.92661	15	67.1667	0.848954	6.77556	52.1667	5.92661	0	30.3619	-0.566685	0.172325	30.3619	0.73901	1221.03	1718.6	0.4052	1.57277	497.567	1.16757	Notwetl	tree
617	Angiosperm	Myrtaceae	Calyptranthes	Calyptranthes macrophylla	Calyptranthes macrophylla O.Berg	85	980493	5.99144	1946.07	3287.47	0.465436	2.01732	1341.4	1.55189	17	56	0.465436	2.01732	39	1.55189	0	17.5816	-0.566685	-0.138747	17.5816	0.427938	1395.67	1708.87	0.814988	1.54993	313.2	0.734942	wetl	tree
618	Angiosperm	Myrtaceae	Calyptranthes	Calyptranthes manuensis	Calyptranthes manuensis B. Holst & M.L.Kawas.	11	20424	4.31014	2443.93	3671.97	1.04143	2.46216	1228.03	1.42073	16.4667	46.2667	1.04143	2.46216	29.8	1.42073	0.415282	14.6291	-0.556577	-0.210611	14.2138	0.345965	1566.3	1650.27	1.21539	1.41242	83.9667	0.197033	Notwetl	tree
619	Angiosperm	Myrtaceae	Calyptranthes	Calyptranthes maxima	Calyptranthes maxima McVaugh	28	135629	5.13235	2401	3653.33	0.991756	2.4406	1252.33	1.44884	16.3333	48.6667	0.991756	2.4406	32.3333	1.44884	0	17.6122	-0.566685	-0.138003	17.6122	0.428681	1573.33	1677.33	1.23189	1.47594	104	0.244042	wetl	tree
620	Angiosperm	Myrtaceae	Calyptranthes	Calyptranthes multiflora	Calyptranthes multiflora Poepp. ex O.Berg	129	1430864	6.1556	1676.17	3266.5	0.153185	1.99307	1590.33	1.83988	19	82	0.153185	1.99307	63	1.83988	0	12.7397	-0.566685	-0.256601	12.7397	0.310084	1141	1669.17	0.217397	1.45677	528.167	1.23937	wetl	tree
621	Angiosperm	Myrtaceae	Calyptranthes	Calyptranthes nervata	Calyptranthes nervata M.L.Kawas. & B.Holst	11	11747	4.06993	2690.17	3405.83	1.3263	2.15426	715.667	0.827965	14.1667	24.8333	1.3263	2.15426	10.6667	0.827965	0	12.2742	-0.566685	-0.267929	12.2742	0.298756	1628.33	1648.5	1.36095	1.40828	20.1667	0.0473223	Notwetl	tree
622	Angiosperm	Myrtaceae	Calyptranthes	Calyptranthes nigrescens	Calyptranthes nigrescens B.Holst	39	206351	5.31461	2522	3432	1.13174	2.18453	910	1.05279	20	56	1.13174	2.18453	36	1.05279	0	7.75803	-0.566685	-0.377854	7.75803	0.188831	1552	1983.67	1.18183	2.19476	431.667	1.01293	wetl	tree
623	Angiosperm	Myrtaceae	Calyptranthes	Calyptranthes paniculata	Calyptranthes paniculata Ruiz & Pav.	37	467583	5.66986	1801	2987.9	0.297607	1.67075	1186.9	1.37314	18.9333	74.0667	0.297607	1.67075	55.1333	1.37314	0	78.8516	-0.566685	1.35257	78.8516	1.91925	1324.13	1619.6	0.647131	1.34046	295.467	0.69333	wetl	tree
624	Angiosperm	Myrtaceae	Calyptranthes	Calyptranthes pulchella	Calyptranthes pulchella DC.	117	803994	5.90525	990.6	2946.13	-0.639957	1.62243	1955.53	2.26239	19.7333	78	-0.639957	1.62243	58.2667	2.26239	0	100.396	-0.566685	1.87696	100.396	2.44364	837	1615.4	-0.495957	1.33061	778.4	1.82656	wetl	tree
625	Angiosperm	Myrtaceae	Calyptranthes	Calyptranthes ruiziana	Calyptranthes ruiziana O.Berg	44	417826	5.621	2251	3337	0.818218	2.07463	1086	1.25641	16.6667	56	0.818218	2.07463	39.3333	1.25641	0	18.3116	-0.566685	-0.120981	18.3116	0.445704	1412	1683.67	0.853315	1.4908	271.667	0.637482	wetl	tree
626	Angiosperm	Myrtaceae	Calyptranthes	Calyptranthes sessilis	Calyptranthes sessilis McVaugh	3	5217	3.71742	1693	1693	0.17266	0.17266	0	0	41	41	0.17266	0.17266	0	0	1.29092	1.29092	-0.535264	-0.535264	0	0	1420	1420	0.872088	0.872088	0	0	Notwetl	tree
627	Angiosperm	Myrtaceae	Calyptranthes	Calyptranthes smithii	Calyptranthes smithii McVaugh	4	801	2.90363	1707	1883	0.188857	0.392474	176	0.203617	62	68	0.188857	0.392474	6	0.203617	0	0	-0.566685	-0.566685	0	0	1186	1258	0.322993	0.491945	72	0.168952	Notwetl	tree
628	Angiosperm	Myrtaceae	Calyptranthes	Calyptranthes speciosa	Calyptranthes speciosa Sagot	123	1183357	6.07312	1897.27	3251.93	0.408979	1.97621	1354.67	1.56723	17	55	0.408979	1.97621	38	1.56723	0	77.0353	-0.566685	1.30836	77.0353	1.87504	1329.53	1651	0.659802	1.41414	321.467	0.754341	wetl	tree
629	Angiosperm	Myrtaceae	Calyptranthes	Calyptranthes spicata	Calyptranthes spicata Amshoff	4	1881	3.27439	1611	1849	0.0777927	0.353138	238	0.275346	65	73	0.0777927	0.353138	8	0.275346	0	8.68004	-0.566685	-0.355412	8.68004	0.211272	1133	1249	0.198625	0.470826	116	0.272201	Notwetl	tree
630	Angiosperm	Myrtaceae	Calyptranthes	Calyptranthes spruceana	Calyptranthes spruceana O.Berg	27	88244	4.94569	2150.67	2459.37	0.702141	1.05928	308.7	0.35714	30.9	74.0333	0.702141	1.05928	43.1333	0.35714	0	7.89794	-0.566685	-0.374449	7.89794	0.192236	1380.73	1529.2	0.779946	1.12833	148.467	0.348386	wetl	tree
631	Angiosperm	Myrtaceae	Calyptranthes	Calyptranthes tessmannii	Calyptranthes tessmannii Burret ex McVaugh	16	79757	4.90177	1861	3249.93	0.367021	1.9739	1388.93	1.60688	12	25.5333	0.367021	1.9739	13.5333	1.60688	0	74.0498	-0.566685	1.23569	74.0498	1.80238	1415.6	1697.4	0.861763	1.52302	281.8	0.66126	Notwetl	tree
632	Angiosperm	Myrtaceae	Calyptranthes	Calyptranthes tridymantha	Calyptranthes tridymantha Diels	3	39889	4.60085	2040	2157	0.574109	0.709468	117	0.135359	56	74	0.574109	0.709468	18	0.135359	0	17.9641	-0.566685	-0.129437	17.9641	0.437248	1373	1441	0.761799	0.921365	68	0.159566	Notwetl	tree
633	Angiosperm	Anacardiaceae	Campnosperma	Campnosperma gummiferum	Campnosperma gummiferum Marchand	3	26456	4.42252	2157	2194	0.709468	0.752274	37	0.0428059	39	74	0.709468	0.752274	35	0.0428059	1.42213	17.9641	-0.53207	-0.129437	16.542	0.402633	1373	1429	0.761799	0.893207	56	0.131407	wetl	tree
634	Angiosperm	Myrtaceae	Campomanesia	Campomanesia aromatica	Campomanesia aromatica (Aubl.) Griseb.	157	877247	5.94312	809.3	2227.03	-0.849706	0.790491	1417.73	1.6402	42.7667	98.2333	-0.849706	0.790491	55.4667	1.6402	0	76.6158	-0.566685	1.29815	76.6158	1.86483	685.733	1355	-0.850913	0.719561	669.267	1.57047	Notwetl	tree
635	Angiosperm	Myrtaceae	Campomanesia	Campomanesia grandiflora	Campomanesia grandiflora (Aubl.) Sagot	34	82768	4.91786	1282.33	2273.67	-0.302447	0.844442	991.333	1.14689	47	86	-0.302447	0.844442	39	1.14689	1.68235	48.4985	-0.525736	0.61377	46.8161	1.13951	1024	1376.33	-0.05715	0.769621	352.333	0.826771	wetl	tree
636	Angiosperm	Myrtaceae	Campomanesia	Campomanesia lineatifolia	Campomanesia lineatifolia Ruiz & Pav.	71	626158	5.79668	1503.77	3564.93	-0.0462672	2.33833	2061.17	2.38459	23	68.9	-0.0462672	2.33833	45.9	2.38459	0	121.626	-0.566685	2.3937	121.626	2.96038	1117.03	1635	0.161158	1.3766	517.967	1.21544	wetl	tree
637	Angiosperm	Myrtaceae	Campomanesia	Campomanesia speciosa	Campomanesia speciosa (Diels) McVaugh	33	214011	5.33044	1655.53	2609.6	0.129314	1.23309	954.067	1.10377	37	55.4333	0.129314	1.23309	18.4333	1.10377	0	19.9948	-0.566685	-0.0800116	19.9948	0.486673	1316.7	1618.47	0.629688	1.3378	301.767	0.708113	Notwetl	tree
638	Angiosperm	Leguminosae	Campsiandra	Campsiandra angustifolia	Campsiandra angustifolia Spruce ex Benth.	132	1610469	6.20695	1985.6	3127	0.511173	1.83168	1141.4	1.3205	17.2667	68	0.511173	1.83168	50.7333	1.3205	0	10.1226	-0.566685	-0.320301	10.1226	0.246384	1233.53	1706	0.434532	1.5432	472.467	1.10867	wetl	tree
639	Angiosperm	Leguminosae	Campsiandra	Campsiandra chigo-montero	Campsiandra chigo-montero Stergios	69	335001	5.52505	1859.33	3198.17	0.365093	1.91401	1338.83	1.54892	31	62.8333	0.365093	1.91401	31.8333	1.54892	0	17.9327	-0.566685	-0.130202	17.9327	0.436482	1313.67	1626.67	0.62257	1.35704	313	0.734473	wetl	tree
640	Angiosperm	Leguminosae	Campsiandra	Campsiandra comosa	Campsiandra comosa Benth.	234	2137538	6.32991	1958	2975.67	0.479242	1.6566	1017.67	1.17735	20	68	0.479242	1.6566	48	1.17735	0	9.66612	-0.566685	-0.331411	9.66612	0.235274	1246.67	1626.33	0.465351	1.35626	379.667	0.89091	wetl	tree
641	Angiosperm	Leguminosae	Campsiandra	Campsiandra gomez-alvareziana	Campsiandra gomez-alvareziana Stergios	17	16533	4.21835	2288.47	3368.63	0.861564	2.11123	1080.17	1.24966	25	55.6333	0.861564	2.11123	30.6333	1.24966	0	19.0134	-0.566685	-0.103898	19.0134	0.462787	1413.6	1961.13	0.85707	2.14189	547.533	1.28482	wetl	tree
642	Angiosperm	Leguminosae	Campsiandra	Campsiandra implexicaulis	Campsiandra implexicaulis Stergios	23	39577	4.59744	1958.5	2650.07	0.479821	1.2799	691.567	0.800084	33.2333	85.6	0.479821	1.2799	52.3667	0.800084	0	11.798	-0.566685	-0.27952	11.798	0.287164	1184.13	1577.43	0.318612	1.24151	393.3	0.922902	wetl	tree
643	Angiosperm	Leguminosae	Campsiandra	Campsiandra laurifolia	Campsiandra laurifolia Benth.	49	510702	5.70817	1979.83	2560.67	0.504501	1.17648	580.833	0.671975	29	67.6667	0.504501	1.17648	38.6667	0.671975	0	7.82886	-0.566685	-0.37613	7.82886	0.190555	1287.67	1586.67	0.56156	1.26318	299	0.701621	wetl	tree
644	Angiosperm	Leguminosae	Campsiandra	Campsiandra macrocarpa	Campsiandra macrocarpa R.S.Cowan	19	27244	4.43527	1751	3262	0.239761	1.98786	1511	1.7481	27.5	60	0.239761	1.98786	32.5	1.7481	0	3.72798	-0.566685	-0.475946	3.72798	0.090739	1301	1826.17	0.592847	1.82518	525.167	1.23233	wetl	tree
645	Angiosperm	Leguminosae	Campsiandra	Campsiandra nutans	Campsiandra nutans Stergios	7	18343	4.26347	1865	3387	0.371649	2.13247	1522	1.76082	25	74	0.371649	2.13247	49	1.76082	2.42298	79.5098	-0.507709	1.36859	77.0868	1.8763	1291	1965	0.569381	2.15096	674	1.58158	Notwetl	tree
646	Angiosperm	Leguminosae	Campsiandra	Campsiandra pasibensis	Campsiandra pasibensis Stergios	3	2263	3.35468	3273	3434	2.00059	2.18685	161	0.186263	26	33	2.00059	2.18685	7	0.186263	0	9.9431	-0.566685	-0.324669	9.9431	0.242015	1867	1894	1.921	1.98436	27	0.0633571	Notwetl	tree
647	Angiosperm	Leguminosae	Campsiandra	Campsiandra wurdackiana	Campsiandra wurdackiana Stergios	4	1135	3.055	1829	2689	0.33	1.32495	860	0.994947	42	74	0.33	1.32495	32	0.994947	0	0	-0.566685	-0.566685	0	0	1250	1526	0.473172	1.12082	276	0.64765	wetl	tree
648	Angiosperm	Leguminosae	Candolleodendron	Candolleodendron brachystachyum	Candolleodendron brachystachyum (DC.) R.S.Cowan	16	119360	5.07686	1984.03	3282.67	0.509361	2.01177	1298.63	1.50241	39.6667	64.4667	0.509361	2.01177	24.8	1.50241	0	50.6359	-0.566685	0.665794	50.6359	1.23248	1278.3	1472.03	0.53958	0.994187	193.733	0.454607	Notwetl	shrub/ tree
649	Angiosperm	Rubiaceae	Capirona	Capirona decorticans	Capirona decorticans Spruce	199	1807954	6.25719	1631.67	3168	0.101702	1.87911	1536.33	1.77741	18.8667	70.1333	0.101702	1.87911	51.2667	1.77741	0	30.3647	-0.566685	0.172394	30.3647	0.739079	1226.87	1670	0.418889	1.45873	443.133	1.03984	wetl	tree
650	Angiosperm	Capparaceae	Capparidastrum	Capparidastrum frondosum	Capparidastrum frondosum (Jacq.) Cornejo & Iltis	321	1486314	6.17211	984.1	2881.27	-0.647477	1.54738	1897.17	2.19486	42.3667	92.6333	-0.647477	1.54738	50.2667	2.19486	0	77.631	-0.566685	1.32286	77.631	1.88954	822.6	1421.6	-0.529747	0.875842	599	1.40559	Notwetl	shrub/ tree
651	Angiosperm	Calophyllaceae	Caraipa	Caraipa ampla	Caraipa ampla Ducke	8	2274	3.35679	1867.67	3059	0.374734	1.75301	1191.33	1.37827	24.6667	73.2	0.374734	1.75301	48.5333	1.37827	0.0868007	55.0999	-0.564572	0.774448	55.0131	1.33902	1292.4	1625.13	0.572667	1.35345	332.733	0.780779	wetl	tree
652	Angiosperm	Calophyllaceae	Caraipa	Caraipa caespitosa	Caraipa caespitosa F.N.Cabral	6	1054	3.02284	1839	1852	0.341569	0.356609	13	0.0150399	64	67	0.341569	0.356609	3	0.0150399	0	2.32799	-0.566685	-0.510021	2.32799	0.0566634	1258	1275	0.491945	0.531836	17	0.0398915	Notwetl	tree
653	Angiosperm	Calophyllaceae	Caraipa	Caraipa costata	Caraipa costata Spruce ex Benth.	40	489220	5.6895	2157	3399.07	0.709468	2.14643	1242.07	1.43697	19	47.7333	0.709468	2.14643	28.7333	1.43697	0	10.2409	-0.566685	-0.317422	10.2409	0.249263	1374.8	1869.67	0.766023	1.92726	494.867	1.16123	wetl	tree
654	Angiosperm	Calophyllaceae	Caraipa	Caraipa densifolia	Caraipa densifolia Mart.	330	5720311	6.75742	1581.5	2982	0.0436637	1.66392	1400.5	1.62026	20	74	0.0436637	1.66392	54	1.62026	0	22.5949	-0.566685	-0.0167248	22.5949	0.54996	1195.5	1674.67	0.345285	1.46968	479.167	1.12439	wetl	tree
655	Angiosperm	Calophyllaceae	Caraipa	Caraipa duckeana	Caraipa duckeana Kubitzki	10	3412	3.53301	2157.27	2547.07	0.709777	1.16074	389.8	0.450965	33.8667	70.2667	0.709777	1.16074	36.4	0.450965	0	13.6782	-0.566685	-0.233756	13.6782	0.332929	1361.27	1584.47	0.734266	1.25802	223.2	0.523752	wetl	tree
656	Angiosperm	Calophyllaceae	Caraipa	Caraipa grandifolia	Caraipa grandifolia Mart.	164	936368	5.97145	1876	2974	0.384375	1.65467	1098	1.27029	19.6667	65	0.384375	1.65467	45.3333	1.27029	0	9.42611	-0.566685	-0.337253	9.42611	0.229432	1283.67	1681	0.552173	1.48454	397.333	0.932366	wetl	tree
657	Angiosperm	Calophyllaceae	Caraipa	Caraipa heterocarpa	Caraipa heterocarpa Ducke	25	48053	4.68172	2156.77	2885.2	0.709198	1.55193	728.433	0.842735	20.3	52.8333	0.709198	1.55193	32.5333	0.842735	0	15.557	-0.566685	-0.188026	15.557	0.378658	1373.77	1618.1	0.763598	1.33694	244.333	0.573343	wetl	tree
658	Angiosperm	Calophyllaceae	Caraipa	Caraipa jaramilloi	Caraipa jaramilloi VÃ¡squez	8	6520	3.81425	2371.93	2844.73	0.958128	1.50512	472.8	0.546989	17	44.4	0.958128	1.50512	27.4	0.546989	0.0313332	13.0742	-0.565922	-0.248458	13.0429	0.317464	1606.8	1706	1.31042	1.5432	99.2	0.232779	Notwetl	tree
659	Angiosperm	Calophyllaceae	Caraipa	Caraipa longipedicellata	Caraipa longipedicellata Steyerm.	37	237194	5.3751	1926.57	3398.07	0.442876	2.14528	1471.5	1.7024	20	66.2333	0.442876	2.14528	46.2333	1.7024	0	27.5163	-0.566685	0.103062	27.5163	0.669747	1370.73	1809.1	0.75648	1.78513	438.367	1.02865	wetl	tree
660	Angiosperm	Calophyllaceae	Caraipa	Caraipa minor	Caraipa minor Huber	10	33287	4.52227	1908.4	2986.33	0.421859	1.66894	1077.93	1.24708	51.3333	73.2	0.421859	1.66894	21.8667	1.24708	0	14.9652	-0.566685	-0.202432	14.9652	0.364253	1216.2	1464.2	0.393859	0.975805	248	0.581947	wetl	tree
661	Angiosperm	Calophyllaceae	Caraipa	Caraipa myrcioides	Caraipa myrcioides Ducke	14	12404	4.09356	1878.33	2943.67	0.387075	1.61957	1065.33	1.2325	18	67.3333	0.387075	1.61957	49.3333	1.2325	0	102.262	-0.566685	1.92239	102.262	2.48907	1282.33	1619.33	0.549045	1.33984	337	0.790791	Notwetl	tree
662	Angiosperm	Calophyllaceae	Caraipa	Caraipa odorata	Caraipa odorata Ducke	8	1767	3.24724	2157.33	2981.8	0.709854	1.66369	824.467	0.953838	19.4	72.0667	0.709854	1.66369	52.6667	0.953838	1.42213	17.7642	-0.53207	-0.134304	16.3421	0.397766	1373.4	1589.53	0.762738	1.26991	216.133	0.50717	wetl	tree
663	Angiosperm	Calophyllaceae	Caraipa	Caraipa parvielliptica	Caraipa parvielliptica Cuatrec.	12	37167	4.57016	2527.6	2963.6	1.13822	1.64264	436	0.504415	19.9333	43.0667	1.13822	1.64264	23.1333	0.504415	0	75.0964	-0.566685	1.26116	75.0964	1.82785	1456.2	1604.8	0.957033	1.30573	148.6	0.348699	wetl	tree
664	Angiosperm	Calophyllaceae	Caraipa	Caraipa punctulata	Caraipa punctulata Ducke	115	1448807	6.16101	2057.33	3304	0.594162	2.03645	1246.67	1.44229	18.6667	71	0.594162	2.03645	52.3333	1.44229	0	32.6462	-0.566685	0.227924	32.6462	0.794609	1277	1687	0.53653	1.49862	410	0.962089	wetl	tree
665	Angiosperm	Calophyllaceae	Caraipa	Caraipa racemosa	Caraipa racemosa Cambess.	19	46975	4.67187	1839.83	2751.17	0.342533	1.39687	911.333	1.05434	45	63.8333	0.342533	1.39687	18.8333	1.05434	0	20.307	-0.566685	-0.0724124	20.307	0.494272	1250.5	1448.83	0.474346	0.939747	198.333	0.465401	wetl	shrub/ tree
666	Angiosperm	Calophyllaceae	Caraipa	Caraipa richardiana	Caraipa richardiana Cambess.	43	120046	5.07935	1818	2873.73	0.317274	1.53867	1055.73	1.22139	44.8667	66	0.317274	1.53867	21.1333	1.22139	0	28.0325	-0.566685	0.115628	28.0325	0.682312	1234.47	1498.53	0.436723	1.05637	264.067	0.619648	wetl	tree
667	Angiosperm	Calophyllaceae	Caraipa	Caraipa rodriguesii	Caraipa rodriguesii Paula	10	1079	3.03302	1726.8	2194	0.211763	0.752274	467.2	0.540511	39	75	0.211763	0.752274	36	0.540511	0	1.42213	-0.566685	-0.53207	1.42213	0.0346147	1153.13	1429	0.245869	0.893207	275.867	0.647338	Notwetl	tree
668	Angiosperm	Calophyllaceae	Caraipa	Caraipa savannarum	Caraipa savannarum Kubitzki	150	873239	5.94113	1853.07	2921.87	0.357843	1.59435	1068.8	1.23651	34	74	0.357843	1.59435	40	1.23651	0	30.8283	-0.566685	0.183677	30.8283	0.750362	1257.53	1601	0.49085	1.29681	343.467	0.805965	wetl	tree
669	Angiosperm	Calophyllaceae	Caraipa	Caraipa spuria	Caraipa spuria Barb.Rodr.	6	5010	3.69984	2407	3432	0.998697	2.18453	1025	1.18584	18	47	0.998697	2.18453	29	1.18584	0	0.036	-0.566685	-0.565808	0.036	0.000876241	1482	1988	1.01757	2.20493	506	1.18736	wetl	tree
670	Angiosperm	Calophyllaceae	Caraipa	Caraipa tereticaulis	Caraipa tereticaulis Tul.	71	450533	5.65373	1886.27	3234	0.396253	1.95547	1347.73	1.55921	18	62	0.396253	1.95547	44	1.55921	0	25.1358	-0.566685	0.0451225	25.1358	0.611807	1284.53	1704.2	0.554207	1.53898	419.667	0.984773	Notwetl	tree
671	Angiosperm	Calophyllaceae	Caraipa	Caraipa utilis	Caraipa utilis VÃ¡squez	16	30749	4.48783	2523.73	2877.57	1.13375	1.5431	353.833	0.409355	16.7667	37.8667	1.13375	1.5431	21.1	0.409355	0	27.541	-0.566685	0.103665	27.541	0.670349	1540.5	1716.7	1.15485	1.56831	176.2	0.413464	Notwetl	tree
672	Angiosperm	Calophyllaceae	Caraipa	Caraipa valioi	Caraipa valioi Paula	13	42014	4.62339	2248	2885.8	0.814748	1.55263	637.8	0.73788	15.4	54.4	0.814748	1.55263	39	0.73788	0	44.2323	-0.566685	0.50993	44.2323	1.07661	1445.8	1718.27	0.932629	1.57199	272.467	0.639359	Notwetl	tree
673	Angiosperm	Meliaceae	Carapa	Carapa akuri	Carapa akuri Poncy, Forget & Kenfack	9	21256	4.32748	1685.5	2684.83	0.163983	1.32013	999.333	1.15614	41.3333	56.8333	0.163983	1.32013	15.5	1.15614	0	18.1414	-0.566685	-0.125122	18.1414	0.441563	1194.17	1517	0.342156	1.0997	322.833	0.757548	Notwetl	tree
674	Angiosperm	Meliaceae	Carapa	Carapa guianensis	Carapa guianensis Aubl.	322	2853262	6.45534	1711.67	3916.8	0.194255	2.74541	2205.13	2.55115	22	77	0.194255	2.74541	55	2.55115	0	50.4098	-0.566685	0.660293	50.4098	1.22698	1179.7	1629.47	0.308209	1.36361	449.767	1.0554	wetl	tree
675	Angiosperm	Meliaceae	Carapa	Carapa procera	Carapa procera DC.	31	136544	5.13527	2180.83	3084.53	0.737041	1.78255	903.7	1.0455	20.3667	55	0.737041	1.78255	34.6333	1.0455	0	20.287	-0.566685	-0.0728984	20.287	0.493786	1358.07	1689.63	0.726757	1.5048	331.567	0.778041	wetl	tree
676	Angiosperm	Meliaceae	Carapa	Carapa vasquezii	Carapa vasquezii Kenfack	25	5860	3.7679	2194	2588	0.752274	1.2081	394	0.455825	19	39	0.752274	1.2081	20	0.455825	0	6.76277	-0.566685	-0.402078	6.76277	0.164606	1429	1700.07	0.893207	1.52928	271.067	0.636074	Notwetl	tree
677	Angiosperm	Rubiaceae	Carapichea	Carapichea verrucosa	Carapichea verrucosa C.M.Taylor	8	44516	4.64852	1966	2869	0.488497	1.53319	903	1.04469	15	55	0.488497	1.53319	40	1.04469	0	12.2594	-0.566685	-0.26829	12.2594	0.298395	1426	1716	0.886167	1.56667	290	0.680502	Notwetl	shrub/ tree
678	Angiosperm	Annonaceae	Cardiopetalum	Cardiopetalum calophyllum	Cardiopetalum calophyllum Schltdl.	208	1482664	6.17104	1333.83	1952	-0.242866	0.472301	618.167	0.715166	56	80.0333	-0.242866	0.472301	24.0333	0.715166	0	41.212	-0.566685	0.436418	41.212	1.0031	1108.97	1373	0.142229	0.761799	264.033	0.61957	wetl	tree
679	Angiosperm	Annonaceae	Cardiopetalum	Cardiopetalum surinamense	Cardiopetalum surinamense R.E.Fr.	11	59856	4.77711	1812.97	3583.77	0.311451	2.36012	1770.8	2.04867	42.7333	66.7	0.311451	2.36012	23.9667	2.04867	1.5705	50.9314	-0.528459	0.672988	49.3609	1.20145	1209.57	1422.23	0.378293	0.877328	212.667	0.499035	Notwetl	tree
680	Angiosperm	Lecythidaceae	Cariniana	Cariniana domestica	Cariniana domestica (Mart.) Miers	136	1762268	6.24607	1165	2112.53	-0.438191	0.658024	947.533	1.09622	49	81	-0.438191	0.658024	32	1.09622	0	23.4608	-0.566685	0.00435231	23.4608	0.571037	987	1441	-0.143973	0.921365	454	1.06534	wetl	tree
681	Angiosperm	Lecythidaceae	Cariniana	Cariniana estrellensis	Cariniana estrellensis (Raddi) Kuntze	388	1893269	6.27721	1170.87	1906	-0.431404	0.419083	735.133	0.850487	38.8667	79	-0.431404	0.419083	40.1333	0.850487	0	53.1931	-0.566685	0.728038	53.1931	1.29472	989.867	1334	-0.137246	0.670283	344.133	0.807529	wetl	tree
682	Angiosperm	Lecythidaceae	Cariniana	Cariniana micrantha	Cariniana micrantha Ducke	60	373223	5.57197	1836.87	2465	0.339101	1.0658	628.133	0.726697	31.2667	66	0.339101	1.0658	34.7333	0.726697	0	13.9641	-0.566685	-0.226798	13.9641	0.339887	1347	1529	0.700789	1.12786	182	0.427074	wetl	tree
683	Angiosperm	Achariaceae	Carpotroche	Carpotroche amazonica	Carpotroche amazonica Mart. ex Eichler	26	302666	5.48096	2213	3159.67	0.774256	1.86947	946.667	1.09521	18.8667	48	0.774256	1.86947	29.1333	1.09521	0	9.2731	-0.566685	-0.340977	9.2731	0.225708	1459	1636.4	0.963603	1.37988	177.4	0.41628	Notwetl	tree
684	Angiosperm	Achariaceae	Carpotroche	Carpotroche crispidentata	Carpotroche crispidentata Ducke	50	64351	4.80856	2166.33	3098.27	0.720266	1.79843	931.933	1.07817	37.5333	50.7333	0.720266	1.79843	13.2	1.07817	0	38.5964	-0.566685	0.372752	38.5964	0.939437	1373	1527	0.761799	1.12317	154	0.36137	wetl	tree
685	Angiosperm	Achariaceae	Carpotroche	Carpotroche grandiflora	Carpotroche grandiflora Spruce ex Benth.	40	269387	5.43038	2193.73	3283.2	0.751966	2.01239	1089.47	1.26042	21.2667	59.9333	0.751966	2.01239	38.6667	1.26042	0	33.7211	-0.566685	0.254089	33.7211	0.820774	1390.07	1792.2	0.801847	1.74548	402.133	0.94363	Notwetl	shrub/ tree
686	Angiosperm	Achariaceae	Carpotroche	Carpotroche integrifolia	Carpotroche integrifolia Kuhlm.	9	1987	3.2982	2205.33	2989	0.765386	1.67202	783.667	0.906636	16	67	0.765386	1.67202	51	0.906636	0	17.5455	-0.566685	-0.139628	17.5455	0.427057	1409.33	1631	0.847058	1.36721	221.667	0.520154	Notwetl	shrub/ tree
687	Angiosperm	Achariaceae	Carpotroche	Carpotroche longifolia	Carpotroche longifolia (Poepp.) Benth.	325	2768436	6.44223	2163.8	4130.8	0.717335	2.99299	1967	2.27565	16	51.4333	0.717335	2.99299	35.4333	2.27565	0	39.8749	-0.566685	0.403872	39.8749	0.970557	1421.13	1699	0.874747	1.52678	277.867	0.652031	wetl	shrub/ tree
688	Angiosperm	Achariaceae	Carpotroche	Carpotroche pacifica	Carpotroche pacifica (Cuatrec.) Cuatrec.	10	10464	4.0197	2774.33	6939.33	1.42367	6.24222	4165	4.81855	17	28.7333	1.42367	6.24222	11.7333	4.81855	0	17.1932	-0.566685	-0.148202	17.1932	0.418483	1477.27	1686.33	1.00647	1.49705	209.067	0.490587	Notwetl	tree
689	Angiosperm	Achariaceae	Carpotroche	Carpotroche surinamensis	Carpotroche surinamensis Uittien	46	82271	4.91525	1481	2783.67	-0.0726063	1.43447	1302.67	1.50707	38	84.1333	-0.0726063	1.43447	46.1333	1.50707	0	78.8456	-0.566685	1.35242	78.8456	1.9191	1036	1485.6	-0.0289913	1.02602	449.6	1.05501	Notwetl	tree
690	Angiosperm	Caryocaraceae	Caryocar	Caryocar amygdaliforme	Caryocar amygdaliforme Ruiz & Pav. ex G.Don	21	188982	5.27642	1941	2896.07	0.459575	1.56451	955.067	1.10493	11.2667	52	0.459575	1.56451	40.7333	1.10493	0	14.9961	-0.566685	-0.20168	14.9961	0.365005	1415.67	1689	0.861919	1.50331	273.333	0.641393	Notwetl	tree
691	Angiosperm	Caryocaraceae	Caryocar	Caryocar dentatum	Caryocar dentatum Gleason	31	45792	4.66079	1200	2370.43	-0.397699	0.956392	1170.43	1.35409	50.4667	66.6333	-0.397699	0.956392	16.1667	1.35409	0	150.233	-0.566685	3.08998	150.233	3.65667	1007.6	1452.8	-0.0956336	0.949055	445.2	1.04469	Notwetl	tree
692	Angiosperm	Caryocaraceae	Caryocar	Caryocar glabrum	Caryocar glabrum (Aubl.) Pers.	374	3698768	6.56806	1950.07	3259	0.470064	1.98439	1308.93	1.51432	19	69	0.470064	1.98439	50	1.51432	0	34.9045	-0.566685	0.282892	34.9045	0.849577	1311	1681.93	0.616313	1.48673	370.933	0.870417	wetl	tree
693	Angiosperm	Caryocaraceae	Caryocar	Caryocar gracile	Caryocar gracile Wittm.	46	255170	5.40683	2631.23	3455	1.25812	2.21114	823.767	0.953028	19	44.9333	1.25812	2.21114	25.9333	0.953028	0	9.61007	-0.566685	-0.332775	9.61007	0.233909	1547.07	1762.93	1.17026	1.6768	215.867	0.506544	Notwetl	tree
694	Angiosperm	Caryocaraceae	Caryocar	Caryocar harlingii	Caryocar harlingii Prance & Encarn.	10	23241	4.36625	2067.47	2788.13	0.605886	1.43964	720.667	0.83375	14.8	21.7333	0.605886	1.43964	6.93333	0.83375	0.070935	124.975	-0.564958	2.47522	124.904	3.04018	1555.93	1729	1.19106	1.59717	173.067	0.406111	Notwetl	tree
695	Angiosperm	Caryocaraceae	Caryocar	Caryocar microcarpum	Caryocar microcarpum Ducke	233	3485170	6.54222	1682	3052.87	0.159934	1.74591	1370.87	1.58598	21	74	0.159934	1.74591	53	1.58598	0	16.0031	-0.566685	-0.177169	16.0031	0.389515	1209.8	1667.2	0.378841	1.45216	457.4	1.07332	wetl	tree
696	Angiosperm	Caryocaraceae	Caryocar	Caryocar nuciferum	Caryocar nuciferum L.	16	69780	4.84373	2011.93	3984.4	0.541638	2.82361	1972.47	2.28198	25.5333	61	0.541638	2.82361	35.4667	2.28198	0	43.094	-0.566685	0.482225	43.094	1.04891	1237.67	1605.4	0.444232	1.30714	367.733	0.862908	Notwetl	tree
697	Angiosperm	Caryocaraceae	Caryocar	Caryocar pallidum	Caryocar pallidum A.C.Sm.	59	485559	5.68624	1798.83	2940.83	0.2951	1.6163	1142	1.3212	28	68.6667	0.2951	1.6163	40.6667	1.3212	0	13.9144	-0.566685	-0.228008	13.9144	0.338677	1359	1604.17	0.728947	1.30425	245.167	0.575298	wetl	tree
698	Angiosperm	Caryocaraceae	Caryocar	Caryocar villosum	Caryocar villosum (Aubl.) Pers.	96	1872744	6.27248	1800.33	2566.33	0.296835	1.18303	766	0.886197	34	76	0.296835	1.18303	42	0.886197	0	30.0208	-0.566685	0.164022	30.0208	0.730706	1206.2	1524	0.370393	1.11613	317.8	0.745737	wetl	tree
699	Angiosperm	Lauraceae	Caryodaphnopsis	Caryodaphnopsis fosteri	Caryodaphnopsis fosteri van der Werff	36	156059	5.19329	1739.37	3273	0.226302	2.00059	1533.63	1.77428	17	52.3	0.226302	2.00059	35.3	1.77428	0	20.2051	-0.566685	-0.0748919	20.2051	0.491793	1389.3	1692.17	0.800048	1.51074	302.867	0.710695	wetl	tree
700	Angiosperm	Lauraceae	Caryodaphnopsis	Caryodaphnopsis inaequalis	Caryodaphnopsis inaequalis (A.C.Sm.) van der Werff & H.G.Richt.	14	19204	4.28339	2202.67	3312.67	0.762301	2.04648	1110	1.28418	17	50	0.762301	2.04648	33	1.28418	0	29.9047	-0.566685	0.161197	29.9047	0.727881	1432	1697.67	0.900246	1.52365	265.667	0.623403	wetl	tree
701	Angiosperm	Lauraceae	Caryodaphnopsis	Caryodaphnopsis tomentosa	Caryodaphnopsis tomentosa van der Werff	24	28666	4.45737	2700.7	4057.63	1.33848	2.90834	1356.93	1.56986	16.5667	25.7333	1.33848	2.90834	9.16667	1.56986	0	92.9711	-0.566685	1.69624	92.9711	2.26292	1479.2	1689.43	1.011	1.50433	210.233	0.493325	Notwetl	tree
702	Angiosperm	Euphorbiaceae	Caryodendron	Caryodendron amazonicum	Caryodendron amazonicum Ducke	21	53181	4.72576	1785	3280.13	0.279096	2.00884	1495.13	1.72974	19.5	60	0.279096	2.00884	40.5	1.72974	0	37.9168	-0.566685	0.356212	37.9168	0.922897	1323	1647.43	0.644471	1.40577	324.433	0.761302	wetl	tree
703	Angiosperm	Euphorbiaceae	Caryodendron	Caryodendron orinocense	Caryodendron orinocense H.Karst.	124	940645	5.97343	2025.63	3604.9	0.557488	2.38457	1579.27	1.82708	16	49	0.557488	2.38457	33	1.82708	0	52.2143	-0.566685	0.704214	52.2143	1.2709	1427.07	1656.47	0.88867	1.42697	229.4	0.538301	Notwetl	tree
704	Angiosperm	Salicaceae	Casearia	Casearia arborea	Casearia arborea (Rich.) Urb.	1256	11114080	7.04587	978	3691.4	-0.654535	2.48464	2713.4	3.13917	22	80	-0.654535	2.48464	58	3.13917	0	81.9015	-0.566685	1.4268	81.9015	1.99348	823.133	1616.93	-0.528496	1.3342	793.8	1.8627	wetl	shrub/ tree
705	Angiosperm	Salicaceae	Casearia	Casearia combaymensis	Casearia combaymensis Tul.	80	383984	5.58431	2209.47	3668.87	0.770168	2.45857	1459.4	1.6884	14.2667	59.7333	0.770168	2.45857	45.4667	1.6884	0	63.3435	-0.566685	0.975097	63.3435	1.54178	1366	1661.73	0.745373	1.43933	295.733	0.693956	wetl	tree/ shrub
706	Angiosperm	Salicaceae	Casearia	Casearia cotticensis	Casearia cotticensis Uittien	7	1899	3.27852	1739	2218	0.225878	0.78004	479	0.554162	39	64	0.225878	0.78004	25	0.554162	0	15.591	-0.566685	-0.187199	15.591	0.379485	1252	1429	0.477866	0.893207	177	0.415341	Notwetl	tree
707	Angiosperm	Salicaceae	Casearia	Casearia decandra	Casearia decandra Jacq.	696	5437970	6.73544	1206.17	2412	-0.390565	1.00448	1205.83	1.39505	14	73	-0.390565	1.00448	59	1.39505	0	56.7278	-0.566685	0.814072	56.7278	1.38076	1011.17	1445.5	-0.0872642	0.931925	434.333	1.01919	wetl	shrub/ tree
708	Angiosperm	Salicaceae	Casearia	Casearia duckeana	Casearia duckeana Sleumer	19	23010	4.36192	1614.67	2703.67	0.0820347	1.34192	1089	1.25988	32.8333	71.6667	0.0820347	1.34192	38.8333	1.25988	0	19.1391	-0.566685	-0.100838	19.1391	0.465846	1236.33	1527	0.441103	1.12317	290.667	0.682067	Notwetl	shrub/ tree
709	Angiosperm	Salicaceae	Casearia	Casearia fasciculata	Casearia fasciculata (Ruiz & Pav.) Sleumer	168	1310944	6.11758	1870	3704.47	0.377434	2.49976	1834.47	2.12232	15	52	0.377434	2.49976	37	2.12232	0	53.8535	-0.566685	0.744111	53.8535	1.3108	1373	1690.93	0.761799	1.50785	317.933	0.74605	wetl	shrub/ tree
710	Angiosperm	Salicaceae	Casearia	Casearia gossypiosperma	Casearia gossypiosperma Briq.	287	2088853	6.31991	1156	1929.43	-0.448604	0.446193	773.433	0.894797	29	70.4333	-0.448604	0.446193	41.4333	0.894797	0	54.5195	-0.566685	0.760322	54.5195	1.32701	981	1370.73	-0.158052	0.75648	389.733	0.914532	wetl	tree
711	Angiosperm	Salicaceae	Casearia	Casearia grandiflora	Casearia grandiflora Cambess.	562	4751242	6.67681	1003	2429	-0.625612	1.02415	1426	1.64976	47	87	-0.625612	1.02415	40	1.64976	0	50.3113	-0.566685	0.657893	50.3113	1.22458	832	1444.83	-0.507689	0.93036	612.833	1.43805	wetl	shrub/ tree
712	Angiosperm	Salicaceae	Casearia	Casearia javitensis	Casearia javitensis Kunth	1068	8040953	6.90531	1198.27	3180.53	-0.399705	1.89361	1982.27	2.29331	19.0667	78	-0.399705	1.89361	58.9333	2.29331	0	49.4093	-0.566685	0.63594	49.4093	1.20262	988	1649	-0.141626	1.40945	661	1.55108	wetl	shrub/ tree
713	Angiosperm	Salicaceae	Casearia	Casearia manausensis	Casearia manausensis Sleumer	20	18619	4.26996	2169.07	2598.33	0.723428	1.22005	429.267	0.496625	39	56.7333	0.723428	1.22005	17.7333	0.496625	0	104.618	-0.566685	1.97972	104.618	2.5464	1377.27	1510	0.771811	1.08328	132.733	0.311467	wetl	tree
714	Angiosperm	Salicaceae	Casearia	Casearia mariquitensis	Casearia mariquitensis Kunth	178	2245770	6.35137	1268.53	3146.07	-0.318412	1.85373	1877.53	2.17215	21.7667	78	-0.318412	1.85373	56.2333	2.17215	0	41.847	-0.566685	0.451872	41.847	1.01856	1035.53	1641.4	-0.0300864	1.39162	605.867	1.4217	wetl	tree
715	Angiosperm	Salicaceae	Casearia	Casearia maynacarpa	Casearia maynacarpa Liesner & P.JÃ¸rg.	31	106544	5.02753	1831.27	2567.43	0.332622	1.1843	736.167	0.851682	37.8333	55	0.332622	1.1843	17.1667	0.851682	0	11.1499	-0.566685	-0.295296	11.1499	0.271388	1349.17	1662.13	0.705873	1.44027	312.967	0.734395	wetl	tree
716	Angiosperm	Salicaceae	Casearia	Casearia negrensis	Casearia negrensis Eichler	103	1300233	6.11402	1851.07	2873.27	0.355529	1.53813	1022.2	1.1826	21	66.5333	0.355529	1.53813	45.5333	1.1826	0	23.1652	-0.566685	-0.00284305	23.1652	0.563842	1319	1644.6	0.635085	1.39912	325.6	0.76404	wetl	shrub/ tree
717	Angiosperm	Salicaceae	Casearia	Casearia nigricans	Casearia nigricans Sleumer	51	347844	5.54138	1397	3699.27	-0.169787	2.49374	2302.27	2.66353	16	42.0667	-0.169787	2.49374	26.0667	2.66353	0	78.7332	-0.566685	1.34968	78.7332	1.91637	1177.27	1654	0.302499	1.42118	476.733	1.11868	Notwetl	tree
718	Angiosperm	Salicaceae	Casearia	Casearia obliqua	Casearia obliqua Spreng.	188	933838	5.97027	1239.3	1858.1	-0.352233	0.363666	618.8	0.715899	15	75	-0.352233	0.363666	60	0.715899	0	69.2664	-0.566685	1.11926	69.2664	1.68595	1045.53	1266.47	-0.00662079	0.511812	220.933	0.518433	Notwetl	shrub/ tree
719	Angiosperm	Salicaceae	Casearia	Casearia obovalis	Casearia obovalis Poepp. ex Griseb.	113	898602	5.95357	1669.47	2849.27	0.145434	1.51036	1179.8	1.36493	16	59	0.145434	1.51036	43	1.36493	0	51.5273	-0.566685	0.687491	51.5273	1.25418	1309.27	1670.73	0.612245	1.46045	361.467	0.848203	wetl	tree
720	Angiosperm	Salicaceae	Casearia	Casearia pitumba	Casearia pitumba Sleumer	481	4622182	6.66485	1727	3281.83	0.211995	2.0108	1554.83	1.79881	16.1667	69	0.211995	2.0108	52.8333	1.79881	0	31.747	-0.566685	0.20604	31.747	0.772724	1231	1690	0.428588	1.50566	459	1.07707	wetl	tree
721	Angiosperm	Salicaceae	Casearia	Casearia resinifera	Casearia resinifera Spruce ex Eichler	61	870595	5.93982	1994.5	2857.83	0.52147	1.52027	863.333	0.998803	17	59	0.52147	1.52027	42	0.998803	0	13.6963	-0.566685	-0.233315	13.6963	0.333369	1348	1710.17	0.703135	1.55298	362.167	0.849846	wetl	shrub/ tree
722	Angiosperm	Salicaceae	Casearia	Casearia rusbyana	Casearia rusbyana Briq.	25	88655	4.9477	1872.23	2847	0.380017	1.50774	974.767	1.12772	42	67	0.380017	1.50774	25	1.12772	0	95.6867	-0.566685	1.76233	95.6867	2.32902	1263.83	1516.7	0.505633	1.099	252.867	0.593367	Notwetl	shrub/ tree
723	Angiosperm	Salicaceae	Casearia	Casearia spinescens	Casearia spinescens (Sw.) Griseb.	44	128289	5.10819	1072.27	1844.17	-0.545476	0.347547	771.9	0.893023	57.5667	87.4333	-0.545476	0.347547	29.8667	0.893023	0	43.2671	-0.566685	0.486437	43.2671	1.05312	916.9	1294.63	-0.308467	0.577907	377.733	0.886374	wetl	shrub/ tree
724	Angiosperm	Salicaceae	Casearia	Casearia spruceana	Casearia spruceana Benth. ex Eichler	49	432823	5.63631	1605.83	3292	0.0718153	2.02257	1686.17	1.95075	18.1667	60.5	0.0718153	2.02257	42.3333	1.95075	0	26.0011	-0.566685	0.0661823	26.0011	0.632867	1212.67	1874.5	0.385568	1.9386	661.833	1.55303	wetl	shrub/ tree
725	Angiosperm	Salicaceae	Casearia	Casearia sylvestris	Casearia sylvestris Sw.	3146	13084582	7.11676	1081.73	2691	-0.534524	1.32726	1609.27	1.86178	25	84	-0.534524	1.32726	59	1.86178	0	69.1535	-0.566685	1.11651	69.1535	1.6832	901	1430.13	-0.345777	0.895866	529.133	1.24164	wetl	shrub/ tree/ subshrub
726	Angiosperm	Salicaceae	Casearia	Casearia uleana	Casearia uleana Sleumer	52	602723	5.78012	1945	3012.27	0.464202	1.69894	1067.27	1.23474	16	56.6333	0.464202	1.69894	40.6333	1.23474	0	14.4784	-0.566685	-0.214279	14.4784	0.352405	1373.37	1702.63	0.76266	1.5353	329.267	0.772644	wetl	tree
727	Angiosperm	Salicaceae	Casearia	Casearia zizyphoides	Casearia zizyphoides Kunth	41	490577	5.69071	851.867	2214.2	-0.80046	0.775644	1362.33	1.5761	43.5333	90.2	-0.80046	0.775644	46.6667	1.5761	0	84.9484	-0.566685	1.50096	84.9484	2.06765	721.067	1422.13	-0.768001	0.877094	701.067	1.64509	Notwetl	tree
728	Angiosperm	Leguminosae	Cassia	Cassia cowanii	Cassia cowanii H.S.Irwin & Barneby	48	38666	4.58733	2397.2	3670	0.987359	2.45988	1272.8	1.47252	15	55	0.987359	2.45988	40	1.47252	0	26.1081	-0.566685	0.0687868	26.1081	0.635471	1373.07	1657.73	0.761956	1.42994	284.667	0.667987	wetl	tree
729	Angiosperm	Leguminosae	Cassia	Cassia fastuosa	Cassia fastuosa Willd. ex Benth.	90	846572	5.92766	1652	2446.4	0.125226	1.04428	794.4	0.919053	44	79	0.125226	1.04428	35	0.919053	0	26.4833	-0.566685	0.0779189	26.4833	0.644603	1205.73	1440.33	0.369298	0.919801	234.6	0.550503	wetl	tree
730	Angiosperm	Leguminosae	Cassia	Cassia grandis	Cassia grandis L.f.	322	1398923	6.14579	1126.47	2902.07	-0.482771	1.57145	1775.6	2.05422	43	91	-0.482771	1.57145	48	2.05422	0	41.9785	-0.566685	0.455074	41.9785	1.02176	918.333	1434.73	-0.305103	0.90666	516.4	1.21176	wetl	tree
731	Angiosperm	Leguminosae	Cassia	Cassia leiandra	Cassia leiandra Benth.	168	969539	5.98657	1451	2629	-0.107314	1.25553	1178	1.36285	34	85	-0.107314	1.25553	51	1.36285	0	26.9247	-0.566685	0.0886634	26.9247	0.655348	1044.2	1541	-0.00974954	1.15602	496.8	1.16577	wetl	tree
732	Angiosperm	Leguminosae	Cassia	Cassia midas	Cassia midas H.S.Irwin & Barneby	6	1493	3.17406	1622	2103	0.0905187	0.646995	481	0.556476	42	56	0.0905187	0.646995	14	0.556476	0	41.1112	-0.566685	0.433965	41.1112	1.00065	1294	1551	0.576421	1.17949	257	0.603066	wetl	tree
733	Angiosperm	Leguminosae	Cassia	Cassia moschata	Cassia moschata Kunth	121	661765	5.8207	1343.27	3039.7	-0.231952	1.73068	1696.43	1.96263	51	86	-0.231952	1.73068	35	1.96263	0	36.2056	-0.566685	0.31456	36.2056	0.881245	1042.37	1481.07	-0.0140516	1.01538	438.7	1.02944	wetl	tree
734	Angiosperm	Leguminosae	Cassia	Cassia rubriflora	Cassia rubriflora Ducke	24	5225	3.71809	2155.33	2565	0.70754	1.18149	409.667	0.47395	32	52	0.70754	1.18149	20	0.47395	0	20.2472	-0.566685	-0.0738661	20.2472	0.492818	1370.33	1554	0.755542	1.18653	183.667	0.430985	Notwetl	tree
735	Angiosperm	Leguminosae	Cassia	Cassia spruceana	Cassia spruceana Benth.	43	146565	5.16603	1977	2901.07	0.501224	1.57029	924.067	1.06907	27.0667	58	0.501224	1.57029	30.9333	1.06907	0	22.8433	-0.566685	-0.0106777	22.8433	0.556007	1306	1585.87	0.60458	1.2613	279.867	0.656724	wetl	tree
736	Angiosperm	Leguminosae	Cassia	Cassia swartzioides	Cassia swartzioides Ducke	18	118447	5.07352	1797.6	4265.4	0.293673	3.14871	2467.8	2.85503	16.0667	47.6	0.293673	3.14871	31.5333	2.85503	0.0373332	29.6015	-0.565776	0.153818	29.5642	0.719593	1373.8	1686.87	0.763677	1.49831	313.067	0.73463	wetl	tree
737	Angiosperm	Rhizophoraceae	Cassipourea	Cassipourea guianensis	Cassipourea guianensis Aubl.	814	3926813	6.59404	1874.4	4027.47	0.382524	2.87344	2153.07	2.49092	29	67	0.382524	2.87344	38	2.49092	0	69.5186	-0.566685	1.1254	69.5186	1.69208	1228.27	1565	0.422174	1.21234	336.733	0.790165	wetl	shrub/ tree
738	Angiosperm	Rhizophoraceae	Cassipourea	Cassipourea lasiocalyx	Cassipourea lasiocalyx Alston	13	15922	4.202	1889	2797.03	0.399415	1.44993	908.033	1.05052	34.5667	44.6	0.399415	1.44993	10.0333	1.05052	0.166004	23.9481	-0.562644	0.0162125	23.7821	0.578857	1342	1527	0.689056	1.12317	185	0.434114	Notwetl	tree
739	Angiosperm	Rhizophoraceae	Cassipourea	Cassipourea peruviana	Cassipourea peruviana Alston	135	1376845	6.13889	1818.67	2945.33	0.318045	1.6215	1126.67	1.30346	17	61.1333	0.318045	1.6215	44.1333	1.30346	0	18.0128	-0.566685	-0.128253	18.0128	0.438432	1281	1687.67	0.545916	1.50018	406.667	0.954268	wetl	tree
740	Angiosperm	Rhizophoraceae	Cassipourea	Cassipourea spruceana	Cassipourea spruceana Benth.	7	133213	5.12455	1520	2591	-0.0274866	1.21157	1071	1.23906	49	77	-0.0274866	1.21157	28	1.23906	5.86597	52.577	-0.423907	0.713041	46.711	1.13695	1130	1343	0.191585	0.691402	213	0.499817	Notwetl	tree
741	Angiosperm	Moraceae	Castilla	Castilla ulei	Castilla ulei Warb.	93	820743	5.91421	1743.27	3175.6	0.230814	1.8879	1432.33	1.65709	18.2667	70	0.230814	1.8879	51.7333	1.65709	0	24.1454	-0.566685	0.0210156	24.1454	0.5877	1266.07	1654	0.510874	1.42118	387.933	0.910309	wetl	tree
742	Angiosperm	Olacaceae	Cathedra	Cathedra acuminata	Cathedra acuminata (Benth.) Miers	190	2624979	6.41913	1666.03	3231.97	0.141462	1.95311	1565.93	1.81165	19	77.2333	0.141462	1.95311	58.2333	1.81165	0	23.4625	-0.566685	0.00439285	23.4625	0.571077	1165.77	1689.23	0.275514	1.50386	523.467	1.22835	wetl	shrub/ tree
743	Angiosperm	Olacaceae	Cathedra	Cathedra paraensis	Cathedra paraensis Sleumer	7	1554	3.19145	1644	2157	0.115971	0.709468	513	0.593497	41	74	0.115971	0.709468	33	0.593497	0	44.0671	-0.566685	0.50591	44.0671	1.07259	1197	1462	0.348805	0.970643	265	0.621838	Notwetl	tree
744	Angiosperm	Malvaceae	Catostemma	Catostemma albuquerquei	Catostemma albuquerquei Paula	6	1989	3.29863	2194	2458	0.752274	1.0577	264	0.305426	33	39	0.752274	1.0577	6	0.305426	0	15.8601	-0.566685	-0.180649	15.8601	0.386035	1429	1529	0.893207	1.12786	100	0.234656	Notwetl	tree
745	Angiosperm	Malvaceae	Catostemma	Catostemma altsonii	Catostemma altsonii Sandwith	7	10452	4.0192	1481	2634	-0.0726063	1.26132	1153	1.33392	41	85	-0.0726063	1.26132	44	1.33392	0	26.6266	-0.566685	0.081409	26.6266	0.648094	1039	1500	-0.0219516	1.05981	461	1.08176	Notwetl	tree
746	Angiosperm	Malvaceae	Catostemma	Catostemma cavalcantei	Catostemma cavalcantei Paula	6	29339	4.46745	1818	2898	0.317274	1.56674	1080	1.24947	22	53	0.317274	1.56674	31	1.24947	0	14.877	-0.566685	-0.204577	14.877	0.362108	1363	1673	0.738334	1.46577	310	0.727433	wetl	tree
747	Angiosperm	Malvaceae	Catostemma	Catostemma commune	Catostemma commune Sandwith	40	421968	5.62528	2108	3463.67	0.652779	2.22117	1355.67	1.56839	19.6667	67.8333	0.652779	2.22117	48.1667	1.56839	0	81.0611	-0.566685	1.40635	81.0611	1.97303	1357	1737	0.724254	1.61595	380	0.891693	wetl	tree
748	Angiosperm	Malvaceae	Catostemma	Catostemma ebracteolatum	Catostemma ebracteolatum Steyerm.	10	18103	4.25775	2584	3430.13	1.20347	2.18238	846.133	0.978904	21.5333	65	1.20347	2.18238	43.4667	0.978904	0	14.7128	-0.566685	-0.208573	14.7128	0.358111	1400.8	1987.47	0.827034	2.20368	586.667	1.37665	wetl	tree
749	Angiosperm	Malvaceae	Catostemma	Catostemma fragrans	Catostemma fragrans Benth.	41	123847	5.09289	1699	2940	0.179601	1.61533	1241	1.43573	40.1667	69	0.179601	1.61533	28.8333	1.43573	0	24.359	-0.566685	0.0262146	24.359	0.592899	1186	1478	0.322993	1.00819	292	0.685195	Notwetl	tree
750	Angiosperm	Malvaceae	Catostemma	Catostemma milanezii	Catostemma milanezii Paula	4	769	2.88593	1563	2194	0.0222608	0.752274	631	0.730013	39	87	0.0222608	0.752274	48	0.730013	0.414999	1.42213	-0.556583	-0.53207	1.00713	0.0245136	1063	1429	0.0343658	0.893207	366	0.858841	Notwetl	tree
751	Angiosperm	Malvaceae	Catostemma	Catostemma sancarlosianum	Catostemma sancarlosianum Steyerm.	12	27984	4.44691	2145.33	3432.53	0.695971	2.18515	1287.2	1.48918	22	43	0.695971	2.18515	21	1.48918	0	12.2896	-0.566685	-0.267554	12.2896	0.29913	1500.93	1988	1.062	2.20493	487.067	1.14293	wetl	tree
752	Angiosperm	Malvaceae	Catostemma	Catostemma sclerophyllum	Catostemma sclerophyllum Ducke	13	38029	4.58011	1704.8	3191.83	0.186311	1.90668	1487.03	1.72037	24.6667	68.3	0.186311	1.90668	43.6333	1.72037	0	158.801	-0.566685	3.29854	158.801	3.86522	1212.6	1618.47	0.385411	1.3378	405.867	0.95239	wetl	tree
753	Angiosperm	Malvaceae	Cavanillesia	Cavanillesia hylogeiton	Cavanillesia hylogeiton Ulbr.	22	162394	5.21057	1757.13	3580	0.246857	2.35576	1822.87	2.1089	19	59.2667	0.246857	2.35576	40.2667	2.1089	0	52.6463	-0.566685	0.714729	52.6463	1.28141	1323	1631.63	0.644471	1.3687	308.633	0.724227	wetl	tree
754	Angiosperm	Urticaceae	Cecropia	Cecropia concolor	Cecropia concolor Willd.	81	448163	5.65144	1286.53	2563.93	-0.297588	1.18026	1277.4	1.47784	33	72.4667	-0.297588	1.18026	39.4667	1.47784	0	17.3719	-0.566685	-0.143851	17.3719	0.422833	1085.8	1549	0.0878673	1.17479	463.2	1.08693	wetl	tree
755	Angiosperm	Urticaceae	Cecropia	Cecropia distachya	Cecropia distachya Huber	107	1598040	6.20359	1830.67	3494	0.331928	2.25626	1663.33	1.92434	18.8667	66.1333	0.331928	2.25626	47.2667	1.92434	0	52.8119	-0.566685	0.718758	52.8119	1.28544	1315.2	1689.53	0.626168	1.50456	374.333	0.878395	wetl	tree
756	Angiosperm	Urticaceae	Cecropia	Cecropia engleriana	Cecropia engleriana Snethl.	87	1165247	6.06642	1691.57	3525.13	0.171001	2.29228	1833.57	2.12128	17.9667	59	0.171001	2.29228	41.0333	2.12128	0	81.6833	-0.566685	1.42149	81.6833	1.98817	1298.97	1686.03	0.588076	1.49635	387.067	0.908275	wetl	tree
757	Angiosperm	Urticaceae	Cecropia	Cecropia ficifolia	Cecropia ficifolia Warb. ex Snethl.	196	2190401	6.34052	1912	3387.3	0.426024	2.13282	1475.3	1.7068	17	62	0.426024	2.13282	45	1.7068	0	18.7176	-0.566685	-0.111097	18.7176	0.455588	1342.6	1699.93	0.690464	1.52897	357.333	0.838504	wetl	tree
758	Angiosperm	Urticaceae	Cecropia	Cecropia herthae	Cecropia herthae Diels	13	56526	4.75225	2837.73	3659.33	1.49702	2.44754	821.6	0.950521	16.4667	27.3333	1.49702	2.44754	10.8667	0.950521	0	9.4931	-0.566685	-0.335622	9.4931	0.231062	1495.07	1684.07	1.04824	1.49174	189	0.4435	Notwetl	tree
759	Angiosperm	Urticaceae	Cecropia	Cecropia idroboi	Cecropia idroboi Cuatrec.	5	6722	3.8275	2466	3646	1.06695	2.43211	1180	1.36516	22	43	1.06695	2.43211	21	1.36516	0.149004	9.56116	-0.563058	-0.333966	9.41216	0.229092	1492	1625	1.04104	1.35313	133	0.312092	Notwetl	tree
760	Angiosperm	Urticaceae	Cecropia	Cecropia latiloba	Cecropia latiloba Miq.	120	1837503	6.26423	1638.87	3017.2	0.110032	1.70465	1378.33	1.59461	23	74.7333	0.110032	1.70465	51.7333	1.59461	0	12.2265	-0.566685	-0.269091	12.2265	0.297593	1177	1656.47	0.301874	1.42697	479.467	1.1251	wetl	tree
761	Angiosperm	Urticaceae	Cecropia	Cecropia litoralis	Cecropia litoralis Snethl.	21	92502	4.96615	848.5	3223.7	-0.804355	1.94355	2375.2	2.7479	20.8333	116.9	-0.804355	1.94355	96.0667	2.7479	0	128.022	-0.566685	2.54938	128.022	3.11607	715.933	1641.63	-0.780047	1.39216	925.7	2.17221	wetl	tree
762	Angiosperm	Urticaceae	Cecropia	Cecropia marginalis	Cecropia marginalis Cuatrec.	31	101925	5.00828	2329.8	4435.47	0.909383	3.34546	2105.67	2.43608	13	35.9	0.909383	3.34546	22.9	2.43608	0	137.577	-0.566685	2.78194	137.577	3.34862	1479.6	1686.03	1.01194	1.49635	206.433	0.484408	Notwetl	tree
763	Angiosperm	Urticaceae	Cecropia	Cecropia membranacea	Cecropia membranacea TrÃ©cul	112	1179840	6.07182	1740	3329.27	0.227035	2.06568	1589.27	1.83865	16	56.6333	0.227035	2.06568	40.6333	1.83865	0	55.9532	-0.566685	0.795218	55.9532	1.3619	1285	1683	0.555302	1.48923	398	0.933931	wetl	tree
764	Angiosperm	Urticaceae	Cecropia	Cecropia obtusa	Cecropia obtusa TrÃ©cul	54	532825	5.72658	1559	3334.33	0.0176331	2.07154	1775.33	2.05391	42	80.3333	0.0176331	2.07154	38.3333	2.05391	0	41.605	-0.566685	0.445983	41.605	1.01267	1172.67	1478	0.291705	1.00819	305.333	0.716483	wetl	tree
765	Angiosperm	Urticaceae	Cecropia	Cecropia pachystachya	Cecropia pachystachya TrÃ©cul	568	3830775	6.58329	971.667	1753	-0.661862	0.242075	781.333	0.903936	21	83	-0.661862	0.242075	62	0.903936	0	53.8994	-0.566685	0.74523	53.8994	1.31191	820.333	1279	-0.535066	0.541223	458.667	1.07629	wetl	tree
766	Angiosperm	Urticaceae	Cecropia	Cecropia palmata	Cecropia palmata Willd.	72	562385	5.75003	1100.83	2470	-0.512427	1.07158	1369.17	1.58401	46.1667	83.8333	-0.512427	1.07158	37.6667	1.58401	0	56.1938	-0.566685	0.801075	56.1938	1.36776	877.833	1433	-0.400139	0.902593	555.167	1.30273	wetl	tree
767	Angiosperm	Urticaceae	Cecropia	Cecropia peltata	Cecropia peltata L.	480	2200531	6.34253	1122	3050	-0.487939	1.74259	1928	2.23053	42	86	-0.487939	1.74259	44	2.23053	0	66.7285	-0.566685	1.05749	66.7285	1.62417	940.967	1516.03	-0.251993	1.09744	575.067	1.34943	wetl	tree
768	Angiosperm	Urticaceae	Cecropia	Cecropia polystachya	Cecropia polystachya TrÃ©cul	52	237079	5.37489	991.133	2479.6	-0.63934	1.08269	1488.47	1.72203	44.9333	69.6	-0.63934	1.08269	24.6667	1.72203	0	155.482	-0.566685	3.21774	155.482	3.78442	836.667	1614.27	-0.496739	1.32795	777.6	1.82468	Notwetl	tree
769	Angiosperm	Urticaceae	Cecropia	Cecropia purpurascens	Cecropia purpurascens C.C.Berg	26	55363	4.74322	1959.13	2432	0.480553	1.02762	472.867	0.547067	31.8667	62.7333	0.480553	1.02762	30.8667	0.547067	0	11.0708	-0.566685	-0.29722	11.0708	0.269465	1311.93	1529.8	0.618503	1.12974	217.867	0.511237	wetl	tree
770	Angiosperm	Urticaceae	Cecropia	Cecropia putumayonis	Cecropia putumayonis Cuatrec.	34	89926	4.95389	1997.97	4250.67	0.52548	3.13166	2252.7	2.60618	14	44	0.52548	3.13166	30	2.60618	0.266006	71.8768	-0.56021	1.1828	71.6108	1.74301	1472.1	1685.07	0.994343	1.49408	212.967	0.499739	Notwetl	tree
771	Angiosperm	Urticaceae	Cecropia	Cecropia sciadophylla	Cecropia sciadophylla Mart.	184	2544115	6.40554	1844	3309.27	0.347354	2.04254	1465.27	1.69519	17	66	0.347354	2.04254	49	1.69519	0	19.5325	-0.566685	-0.0912621	19.5325	0.475422	1297.8	1697.53	0.585338	1.52334	399.733	0.937998	wetl	tree
772	Angiosperm	Urticaceae	Cecropia	Cecropia strigosa	Cecropia strigosa TrÃ©cul	26	175054	5.24317	934.533	3569.4	-0.704822	2.34349	2634.87	3.04832	38	67.4	-0.704822	2.34349	29.4	3.04832	0	218.279	-0.566685	4.74624	218.279	5.31292	772.867	1636.93	-0.646449	1.38113	864.067	2.02758	wetl	tree
773	Angiosperm	Urticaceae	Cecropia	Cecropia ulei	Cecropia ulei Snethl.	12	4306	3.63407	2037.53	2807.07	0.571255	1.46154	769.533	0.890285	35.3333	65.1333	0.571255	1.46154	29.8	0.890285	0	15.125	-0.566685	-0.198541	15.125	0.368143	1254.8	1518.47	0.484436	1.10315	263.667	0.61871	wetl	tree
774	Angiosperm	Meliaceae	Cedrela	Cedrela fissilis	Cedrela fissilis Vell.	539	4545551	6.65759	1114	1988	-0.497194	0.51395	874	1.01114	19	82	-0.497194	0.51395	63	1.01114	0	57.1272	-0.566685	0.823793	57.1272	1.39048	932.533	1388	-0.271782	0.796998	455.467	1.06878	wetl	tree
775	Angiosperm	Meliaceae	Cedrela	Cedrela nebulosa	Cedrela nebulosa T.D.Penn. & Daza	41	126320	5.10147	1035.8	2910.73	-0.587665	1.58147	1874.93	2.16914	17.0667	55	-0.587665	1.58147	37.9333	2.16914	0	129.418	-0.566685	2.58335	129.418	3.15004	894.533	1526.8	-0.360951	1.1227	632.267	1.48365	Notwetl	tree
776	Angiosperm	Meliaceae	Cedrela	Cedrela odorata	Cedrela odorata L.	1222	6810209	6.83316	820.5	2990	-0.836749	1.67318	2169.5	2.50993	28	101	-0.836749	1.67318	73	2.50993	0	69.4413	-0.566685	1.12352	69.4413	1.6902	696.167	1565.5	-0.82643	1.21351	869.333	2.03994	wetl	tree
777	Angiosperm	Leguminosae	Cedrelinga	Cedrelinga cateniformis	Cedrelinga cateniformis (Ducke) Ducke	180	1559800	6.19307	2023.77	3294	0.555329	2.02488	1270.23	1.46955	15	56	0.555329	2.02488	41	1.46955	0	43.0173	-0.566685	0.480359	43.0173	1.04704	1373	1697.7	0.761799	1.52373	324.7	0.761928	wetl	tree
778	Angiosperm	Malvaceae	Ceiba	Ceiba lupuna	Ceiba lupuna P.E.Gibbs & Semir	29	285794	5.45605	1672.33	3362.5	0.14875	2.10413	1690.17	1.95538	14	56	0.14875	2.10413	42	1.95538	0	24.5905	-0.566685	0.0318486	24.5905	0.598533	1365.17	1690.33	0.743418	1.50644	325.167	0.763023	Notwetl	tree
779	Angiosperm	Malvaceae	Ceiba	Ceiba pentandra	Ceiba pentandra (L.) Gaertn.	449	3155965	6.49913	884.9	3398.2	-0.762243	2.14543	2513.3	2.90767	32.9667	103.033	-0.762243	2.14543	70.0667	2.90767	0	57.9493	-0.566685	0.843804	57.9493	1.41049	745.8	1594.1	-0.709963	1.28062	848.3	1.99059	wetl	tree
780	Angiosperm	Malvaceae	Ceiba	Ceiba samauma	Ceiba samauma (Mart.) K.Schum.	148	1886718	6.27571	1083.3	3109.13	-0.532711	1.81101	2025.83	2.34372	17	70	-0.532711	1.81101	53	2.34372	0	24.4845	-0.566685	0.0292683	24.4845	0.595953	915.533	1660.8	-0.311674	1.43714	745.267	1.74881	wetl	tree
781	Angiosperm	Malvaceae	Ceiba	Ceiba speciosa	Ceiba speciosa (A.St.-Hil.) Ravenna	207	2259424	6.354	1096	2037	-0.518019	0.570638	941	1.08866	22	75.6333	-0.518019	0.570638	53.6333	1.08866	0	53.4563	-0.566685	0.734444	53.4563	1.30113	925	1399.33	-0.289459	0.823592	474.333	1.11305	wetl	tree
782	Angiosperm	Leguminosae	Cenostigma	Cenostigma tocantinum	Cenostigma tocantinum Ducke	60	138417	5.14119	1642.47	2429	0.114197	1.02415	786.533	0.909952	50	80.4667	0.114197	1.02415	30.4667	0.909952	0.207998	22.0654	-0.561622	-0.0296122	21.8574	0.53201	1157.67	1375.93	0.256507	0.768682	218.267	0.512176	wetl	tree
783	Angiosperm	Leguminosae	Centrolobium	Centrolobium paraense	Centrolobium paraense Tul.	44	247332	5.39328	1226.67	2471.67	-0.366848	1.07351	1245	1.44036	36	84	-0.366848	1.07351	48	1.44036	0	96.9584	-0.566685	1.79329	96.9584	2.35997	1016	1595.67	-0.0759225	1.2843	579.667	1.36022	Notwetl	tree
784	Angiosperm	Melastomataceae	Centronia	Centronia laurifolia	Centronia laurifolia D.Don	53	69946	4.84476	1360.13	2811	-0.212439	1.46609	1450.87	1.67853	14	39.4333	-0.212439	1.46609	25.4333	1.67853	6.77548	171.804	-0.401769	3.61502	165.028	4.01679	1102.5	1631.07	0.127055	1.36737	528.567	1.24031	Notwetl	tree
785	Angiosperm	Arecaceae	Ceroxylon	Ceroxylon amazonicum	Ceroxylon amazonicum Galeano	19	4835	3.6844	2239.5	3787.67	0.804914	2.59601	1548.17	1.7911	12.3333	22.5	0.804914	2.59601	10.1667	1.7911	2.13184	173.034	-0.514795	3.64496	170.902	4.15976	1520.67	1634.83	1.10831	1.37621	114.167	0.267899	Notwetl	palm tree
786	Angiosperm	Ochnaceae	Cespedesia	Cespedesia spathulata	Cespedesia spathulata (Ruiz & Pav.) G.Planch.	304	2456177	6.39026	1658.37	4176.57	0.132592	3.04594	2518.2	2.91334	17	67	0.132592	3.04594	50	2.91334	0	52.1053	-0.566685	0.701561	52.1053	1.26825	1227.07	1676.47	0.419358	1.4739	449.4	1.05454	wetl	shrub/ tree
787	Angiosperm	Solanaceae	Cestrum	Cestrum acuminatissimum	Cestrum acuminatissimum Dunal	68	668019	5.82479	1819.2	3565.2	0.318662	2.33864	1746	2.01997	16	58.8	0.318662	2.33864	42.8	2.01997	0	52.2216	-0.566685	0.70439	52.2216	1.27108	1268.13	1710	0.515723	1.55259	441.867	1.03687	Notwetl	tree
788	Angiosperm	Solanaceae	Cestrum	Cestrum alternifolium	Cestrum alternifolium (Jacq.) O.E.Schulz	139	865919	5.93748	851.933	2349.43	-0.800383	0.932097	1497.5	1.73248	37.1333	95	-0.800383	0.932097	57.8667	1.73248	0	107	-0.566685	2.0377	107	2.60438	719.233	1322.73	-0.772303	0.643846	603.5	1.41615	Notwetl	tree
789	Angiosperm	Solanaceae	Cestrum	Cestrum axillare	Cestrum axillare Vell.	181	1365430	6.13527	758.667	1691	-0.908285	0.170346	932.333	1.07863	20.0667	80	-0.908285	0.170346	59.9333	1.07863	0	69.4547	-0.566685	1.12384	69.4547	1.69053	644.2	1253.87	-0.948373	0.482246	609.667	1.43062	wetl	tree
790	Angiosperm	Solanaceae	Cestrum	Cestrum humboldtii	Cestrum humboldtii Francey	48	123826	5.09281	769.4	2691	-0.895867	1.32726	1921.6	2.22313	23	60.8667	-0.895867	1.32726	37.8667	2.22313	0	196.836	-0.566685	4.22432	196.836	4.791	655.467	1513	-0.921935	1.09032	857.533	2.01225	Notwetl	tree
791	Angiosperm	Solanaceae	Cestrum	Cestrum racemosum	Cestrum racemosum Ruiz & Pav.	409	1248351	6.09634	1725.53	3779.8	0.210298	2.58691	2054.27	2.37661	25	75	0.210298	2.58691	50	2.37661	0	80.387	-0.566685	1.38994	80.387	1.95662	1122.07	1619	0.172969	1.33905	496.933	1.16608	Notwetl	tree
792	Angiosperm	Solanaceae	Cestrum	Cestrum schlechtendalii	Cestrum schlechtendalii G.Don	755	4152393	6.6183	1291.83	3416.7	-0.291456	2.16683	2124.87	2.45829	22	78	-0.291456	2.16683	56	2.45829	0	73.4941	-0.566685	1.22216	73.4941	1.78885	1046.07	1596	-0.00536929	1.28508	549.933	1.29045	wetl	shrub/ tree
793	Angiosperm	Solanaceae	Cestrum	Cestrum tomentosum	Cestrum tomentosum L.f.	465	728190	5.86224	740.533	2642.23	-0.929263	1.27084	1901.7	2.20011	39	104	-0.929263	1.27084	65	2.20011	0	141.639	-0.566685	2.88081	141.639	3.44749	624.767	1262.47	-0.993975	0.502426	637.7	1.4964	Notwetl	tree
794	Angiosperm	Peraceae	Chaetocarpus	Chaetocarpus echinocarpus	Chaetocarpus echinocarpus (Baill.) Ducke	219	2061128	6.3141	891.733	2248.87	-0.754338	0.81575	1357.13	1.57009	41	79	-0.754338	0.81575	38	1.57009	0	46.856	-0.566685	0.573792	46.856	1.14048	755.467	1392.93	-0.68728	0.808574	637.467	1.49585	wetl	shrub/ tree
795	Angiosperm	Peraceae	Chaetocarpus	Chaetocarpus schomburgkianus	Chaetocarpus schomburgkianus (Kuntze) Pax & K.Hoffm.	152	1441517	6.15882	1303.67	2955.17	-0.277766	1.63288	1651.5	1.91065	38	71.8333	-0.277766	1.63288	33.8333	1.91065	0	129.009	-0.566685	2.57339	129.009	3.14008	1073	1525.83	0.0578314	1.12043	452.833	1.0626	wetl	tree
796	Angiosperm	Leguminosae	Chamaecrista	Chamaecrista adiantifolia	Chamaecrista adiantifolia (Spruce ex Benth.) H.S.Irwin & Barneby	120	762765	5.88239	1978.6	3273.8	0.503075	2.00151	1295.2	1.49844	22	55	0.503075	2.00151	33	1.49844	0	17.728	-0.566685	-0.135184	17.728	0.431501	1317.27	1851.47	0.631018	1.88455	534.2	1.25353	wetl	tree
797	Angiosperm	Leguminosae	Chamaecrista	Chamaecrista apoucouita	Chamaecrista apoucouita (Aubl.) H.S.Irwin & Barneby	62	147150	5.16776	1302.47	2957.07	-0.279154	1.63508	1654.6	1.91423	28.9667	81	-0.279154	1.63508	52.0333	1.91423	0	32.5768	-0.566685	0.226235	32.5768	0.792919	1053.53	1570.03	0.0121517	1.22415	516.5	1.212	Notwetl	tree
798	Angiosperm	Leguminosae	Chamaecrista	Chamaecrista hymenaeifolia	Chamaecrista hymenaeifolia (Benth.) H.S.Irwin & Barneby	8	5117	3.70902	2254.13	3702.2	0.821843	2.49713	1448.07	1.67529	18.0667	72.2667	0.821843	2.49713	54.2	1.67529	0	10.3017	-0.566685	-0.315942	10.3017	0.250743	1403.33	1771.87	0.832978	1.69776	368.533	0.864785	Notwetl	tree
799	Angiosperm	Leguminosae	Chamaecrista	Chamaecrista negrensis	Chamaecrista negrensis (H.S.Irwin) H.S.Irwin & Barneby	56	683363	5.83465	1956.47	3189.67	0.477468	1.90418	1233.2	1.42671	22.7333	67.9333	0.477468	1.90418	45.2	1.42671	0	24.1431	-0.566685	0.0209582	24.1431	0.587643	1253.2	1809	0.480681	1.7849	555.8	1.30422	wetl	tree
800	Angiosperm	Leguminosae	Chamaecrista	Chamaecrista polystachya	Chamaecrista polystachya (Benth.) H.S.Irwin & Barneby	7	950	2.97772	1544	2279	0.000279371	0.850612	735	0.850333	35	54	0.000279371	0.850612	19	0.850333	0	18.6755	-0.566685	-0.112121	18.6755	0.454563	1226	1480	0.416855	1.01288	254	0.596026	wetl	shrub/ tree
801	Angiosperm	Leguminosae	Chamaecrista	Chamaecrista scleroxylon	Chamaecrista scleroxylon (Ducke) H.S.Irwin & Barneby	14	5942	3.77393	1722.67	2307	0.206982	0.883006	584.333	0.676024	49.3333	78.6667	0.206982	0.883006	29.3333	0.676024	0	31.6152	-0.566685	0.202831	31.6152	0.769515	1167	1463	0.278408	0.97299	296	0.694582	Notwetl	tree
802	Angiosperm	Leguminosae	Chamaecrista	Chamaecrista xinguensis	Chamaecrista xinguensis (Ducke) H.S.Irwin & Barneby	24	46954	4.67167	1624	2210	0.0928326	0.770785	586	0.677952	63	77.6667	0.0928326	0.770785	14.6667	0.677952	0	28.7812	-0.566685	0.133851	28.7812	0.700536	1144	1357.67	0.224437	0.725819	213.667	0.501382	wetl	tree
803	Angiosperm	Olacaceae	Chaunochiton	Chaunochiton angustifolium	Chaunochiton angustifolium Sleumer	77	275111	5.43951	1847.93	3021.2	0.351904	1.70927	1173.27	1.35737	33	75.1333	0.351904	1.70927	42.1333	1.35737	0	17.9686	-0.566685	-0.129329	17.9686	0.437355	1220.6	1585	0.404184	1.25927	364.4	0.855086	wetl	tree
804	Angiosperm	Olacaceae	Chaunochiton	Chaunochiton kappleri	Chaunochiton kappleri (Sagot ex Engl.) Ducke	110	843342	5.926	1634	4322	0.104402	3.21419	2688	3.10979	39	72.2667	0.104402	3.21419	33.2667	3.10979	0	76.1102	-0.566685	1.28584	76.1102	1.85252	1198	1614	0.351151	1.32732	416	0.976169	wetl	tree
805	Angiosperm	Olacaceae	Chaunochiton	Chaunochiton loranthoides	Chaunochiton loranthoides Benth.	23	224155	5.35055	2025.7	3254.17	0.557565	1.9788	1228.47	1.42123	23.5667	70.0333	0.557565	1.9788	46.4667	1.42123	0	15.4669	-0.566685	-0.19022	15.4669	0.376465	1324.9	1849.47	0.64893	1.87986	524.567	1.23093	wetl	tree
806	Angiosperm	Celastraceae	Cheiloclinium	Cheiloclinium hippocrateoides	Cheiloclinium hippocrateoides (Peyr.) A.C.Sm.	189	5022051	6.70088	1605.67	3262.33	0.0716225	1.98824	1656.67	1.91662	18	70.3333	0.0716225	1.98824	52.3333	1.91662	0	41.491	-0.566685	0.443207	41.491	1.00989	1203	1657	0.362884	1.42822	454	1.06534	wetl	liana/ tree
807	Angiosperm	Arecaceae	Chelyocarpus	Chelyocarpus chuco	Chelyocarpus chuco (Mart.) H.E.Moore	15	44674	4.65005	1538.13	2097.73	-0.00650786	0.640902	559.6	0.64741	52.9667	66.2333	-0.00650786	0.640902	13.2667	0.64741	0	6.74066	-0.566685	-0.402617	6.74066	0.164068	1214.57	1434.2	0.390026	0.905409	219.633	0.515383	wetl	palm tree
808	Angiosperm	Arecaceae	Chelyocarpus	Chelyocarpus repens	Chelyocarpus repens F.Kahn & K.Mejia	15	54004	4.73243	2566.6	3041.87	1.18334	1.73318	475.267	0.549843	14.4	21	1.18334	1.73318	6.6	0.549843	0	2.25905	-0.566685	-0.511699	2.25905	0.0549855	1618.47	1729	1.3378	1.59717	110.533	0.259373	Notwetl	palm tree
809	Angiosperm	Arecaceae	Chelyocarpus	Chelyocarpus ulei	Chelyocarpus ulei Dammer	63	388607	5.58951	1768.4	3330.2	0.259891	2.06676	1561.8	1.80687	14.5333	45.7333	0.259891	2.06676	31.2	1.80687	0	49.9579	-0.566685	0.649293	49.9579	1.21598	1441	1656.73	0.921365	1.4276	215.733	0.506231	wetl	palm tree
810	Angiosperm	Rubiaceae	Chimarrhis	Chimarrhis barbata	Chimarrhis barbata (Ducke) Bremek.	22	4562	3.65916	2023.2	2390.07	0.554673	0.979107	366.867	0.424434	39	69	0.554673	0.979107	30	0.424434	0.39816	36.9802	-0.556993	0.333414	36.582	0.890408	1349	1442.2	0.705482	0.924181	93.2	0.218699	wetl	tree
811	Angiosperm	Rubiaceae	Chimarrhis	Chimarrhis duckeana	Chimarrhis duckeana Delprete	9	1295	3.11227	1942	2194	0.460732	0.752274	252	0.291543	39	58	0.460732	0.752274	19	0.291543	1.42213	20.1845	-0.53207	-0.0753938	18.7623	0.456676	1341	1429	0.686709	0.893207	88	0.206497	Notwetl	tree
812	Angiosperm	Rubiaceae	Chimarrhis	Chimarrhis gentryana	Chimarrhis gentryana Delprete	25	162626	5.21119	2458.37	3298.2	1.05812	2.02974	839.833	0.971616	17	36	1.05812	2.02974	19	0.971616	0	4.20165	-0.566685	-0.464416	4.20165	0.102268	1529	1765.07	1.12786	1.68181	236.067	0.553944	Notwetl	tree
813	Angiosperm	Rubiaceae	Chimarrhis	Chimarrhis glabriflora	Chimarrhis glabriflora Ducke	106	839597	5.92407	1688.33	3537.83	0.167261	2.30698	1849.5	2.13971	14.7667	54	0.167261	2.30698	39.2333	2.13971	0	48.5117	-0.566685	0.614091	48.5117	1.18078	1270.67	1672.17	0.521668	1.46381	401.5	0.942144	wetl	tree
814	Angiosperm	Rubiaceae	Chimarrhis	Chimarrhis hookeri	Chimarrhis hookeri K.Schum.	92	342173	5.53425	1894.67	3646	0.405971	2.43211	1751.33	2.02614	14	52	0.405971	2.43211	38	2.02614	0	61.8136	-0.566685	0.93786	61.8136	1.50454	1365.5	1689.83	0.7442	1.50527	324.333	0.761067	Notwetl	tree
815	Angiosperm	Rubiaceae	Chimarrhis	Chimarrhis microcarpa	Chimarrhis microcarpa Standl.	22	58086	4.76407	1695.8	2687.67	0.175899	1.3234	991.867	1.14751	33	69.7333	0.175899	1.3234	36.7333	1.14751	0	113.107	-0.566685	2.18634	113.107	2.75303	1155.47	1594	0.251344	1.28039	438.533	1.02904	Notwetl	tree
816	Angiosperm	Rubiaceae	Chimarrhis	Chimarrhis turbinata	Chimarrhis turbinata DC.	63	415447	5.61852	1933.9	3263.93	0.451361	1.9901	1330.03	1.53874	32	69.4333	0.451361	1.9901	37.4333	1.53874	0	23.2383	-0.566685	-0.00106317	23.2383	0.565621	1258	1538.43	0.491945	1.15	280.433	0.658054	wetl	tree
817	Angiosperm	Oleaceae	Chionanthus	Chionanthus implicatus	Chionanthus implicatus (Rusby) P.S.Green	26	49410	4.69381	1796	3778.37	0.291822	2.58525	1982.37	2.29343	16.7667	61.3333	0.291822	2.58525	44.5667	2.29343	0	54.7973	-0.566685	0.767084	54.7973	1.33377	1422.23	1647.93	0.877328	1.40695	225.7	0.529618	wetl	tree
818	Angiosperm	Oleaceae	Chionanthus	Chionanthus trichotomus	Chionanthus trichotomus (Vell.) P.S.Green	33	211279	5.32486	1331	1726.17	-0.246144	0.211031	395.167	0.457174	18.2667	79	-0.246144	0.211031	60.7333	0.457174	0	94.6393	-0.566685	1.73684	94.6393	2.30352	1091.27	1205	0.100695	0.367577	113.733	0.266882	Notwetl	tree
819	Angiosperm	Rubiaceae	Chione	Chione venosa	Chione venosa (Sw.) Urb.	526	529132	5.72356	1512.07	3990	-0.0366648	2.83009	2477.93	2.86676	29	81	-0.0366648	2.83009	52	2.86676	0	98.1808	-0.566685	1.82304	98.1808	2.38972	1104	1574	0.130575	1.23346	470	1.10288	Notwetl	shrub/ tree
820	Angiosperm	Lauraceae	Chlorocardium	Chlorocardium rodiei	Chlorocardium rodiei (Schomb.) Rohwer, H.G.Richt. & van der Werff	34	27276	4.43578	1889	2793	0.399415	1.44527	904	1.04585	35	56.6667	0.399415	1.44527	21.6667	1.04585	0	23.0458	-0.566685	-0.00574956	23.0458	0.560935	1320.67	1527	0.638996	1.12317	206.333	0.484173	Notwetl	tree
821	Angiosperm	Lauraceae	Chlorocardium	Chlorocardium venenosum	Chlorocardium venenosum (Kosterm. & Pinkley) Rohwer	31	161525	5.20824	2187	4088.2	0.744176	2.9437	1901.2	2.19953	16.0667	75.6	0.744176	2.9437	59.5333	2.19953	0	58.0849	-0.566685	0.847103	58.0849	1.41379	1164.13	1691.87	0.271681	1.51004	527.733	1.23836	Notwetl	tree
822	Angiosperm	Leguminosae	Chloroleucon	Chloroleucon acacioides	Chloroleucon acacioides (Ducke) Barneby & J.W.Grimes	65	655435	5.81653	817	2352.87	-0.840798	0.936069	1535.87	1.77687	51	96.8667	-0.840798	0.936069	45.8667	1.77687	0	47.6466	-0.566685	0.593036	47.6466	1.15972	689	1402	-0.843248	0.829849	713	1.6731	wetl	tree
823	Angiosperm	Rubiaceae	Chomelia	Chomelia albicaulis	Chomelia albicaulis (Rusby) Steyerm.	7	56032	4.74844	946	1634	-0.691556	0.104402	688	0.795958	48	68	-0.691556	0.104402	20	0.795958	0	26.5401	-0.566685	0.0793017	26.5401	0.645986	800	1331	-0.582779	0.663244	531	1.24602	Notwetl	tree
824	Angiosperm	Rubiaceae	Chomelia	Chomelia apodantha	Chomelia apodantha (Standl.) Steyerm.	19	38307	4.58328	1535	3086.53	-0.0101329	1.78486	1551.53	1.79499	45.1333	57.8667	-0.0101329	1.78486	12.7333	1.79499	0	131.216	-0.566685	2.62713	131.216	3.19381	1117.67	1621.73	0.162644	1.34547	504.067	1.18282	Notwetl	tree
825	Angiosperm	Rubiaceae	Chomelia	Chomelia grandifolia	Chomelia grandifolia (Huber) Steyerm.	5	1504	3.17725	1931	2213	0.448005	0.774256	282	0.32625	58	74	0.448005	0.774256	16	0.32625	0	23.91	-0.566685	0.0152853	23.91	0.58197	1253	1406	0.480212	0.839236	153	0.359024	Notwetl	shrub/ tree
826	Angiosperm	Rubiaceae	Chomelia	Chomelia paniculata	Chomelia paniculata (Bartl. ex DC.) Steyerm.	52	716090	5.85497	1282.73	3455.4	-0.301984	2.21161	2172.67	2.51359	22	65	-0.301984	2.21161	43	2.51359	0	47.5686	-0.566685	0.591136	47.5686	1.15782	1064.6	1548.53	0.0381203	1.1737	483.933	1.13558	Notwetl	shrub/ tree
827	Angiosperm	Rubiaceae	Chomelia	Chomelia parviflora	Chomelia parviflora (MÃ¼ll.Arg.) MÃ¼ll.Arg.	35	380533	5.58039	673	1903.93	-1.00739	0.416692	1230.93	1.42409	55	88.2333	-1.00739	0.416692	33.2333	1.42409	0	72.7944	-0.566685	1.20513	72.7944	1.77182	566	1308	-1.13187	0.609273	742	1.74115	Notwetl	shrub/ tree
828	Angiosperm	Rubiaceae	Chomelia	Chomelia polyantha	Chomelia polyantha S.F.Blake	21	10212	4.00911	1167.2	2952.07	-0.435646	1.62929	1784.87	2.06494	26.1333	71.6667	-0.435646	1.62929	45.5333	2.06494	0	159.058	-0.566685	3.3048	159.058	3.87149	976.133	1478.07	-0.169472	1.00834	501.933	1.17782	wetl	shrub/ tree
829	Angiosperm	Rubiaceae	Chomelia	Chomelia tenuiflora	Chomelia tenuiflora Benth.	220	1980302	6.29673	1452.87	3709.07	-0.105154	2.50508	2256.2	2.61023	20	69	-0.105154	2.50508	49	2.61023	0	77.6434	-0.566685	1.32316	77.6434	1.88984	1107.87	1659.13	0.139648	1.43323	551.267	1.29358	wetl	shrub/ tree
830	Angiosperm	Malvaceae	Christiana	Christiana africana	Christiana africana A.DC.	52	53615	4.72929	1385	2692.67	-0.18367	1.32919	1307.67	1.51286	49.1667	90.6667	-0.18367	1.32919	41.5	1.51286	0	20.3047	-0.566685	-0.0724683	20.3047	0.494216	997.667	1414.5	-0.118943	0.859181	416.833	0.978124	wetl	shrub/ tree
831	Angiosperm	Sapotaceae	Chromolucuma	Chromolucuma congestifolia	Chromolucuma congestifolia (Pilz) Alves-AraÃºjo & M.Alves	45	15434	4.18848	2309.6	4354.63	0.886013	3.25194	2045.03	2.36593	30	67.7	0.886013	3.25194	37.7	2.36593	0	100.276	-0.566685	1.87403	100.276	2.44072	1233	1521.4	0.433281	1.11003	288.4	0.676748	Notwetl	tree
832	Angiosperm	Sapotaceae	Chromolucuma	Chromolucuma rubriflora	Chromolucuma rubriflora Ducke	30	95768	4.98122	1894.2	3576.93	0.405431	2.35221	1682.73	1.94678	37	61.7333	0.405431	2.35221	24.7333	1.94678	0	61.9395	-0.566685	0.940924	61.9395	1.50761	1364.2	1602	0.74115	1.29916	237.8	0.558012	wetl	tree
833	Angiosperm	Chrysobalanaceae	Chrysobalanus	Chrysobalanus venezuelanus	Chrysobalanus venezuelanus Prance	6	1281	3.10755	2194	2796	0.752274	1.44874	602	0.696463	39	59	0.752274	1.44874	20	0.696463	1.42213	47.8754	-0.53207	0.598604	46.4532	1.13067	1429	1526	0.893207	1.12082	97	0.227616	Notwetl	tree
834	Angiosperm	Clusiaceae	Chrysochlamys	Chrysochlamys bracteolata	Chrysochlamys bracteolata Cuatrec.	42	244949	5.38908	2231.5	4212.57	0.795658	3.08758	1981.07	2.29193	15	31.6333	0.795658	3.08758	16.6333	2.29193	0	72.5459	-0.566685	1.19909	72.5459	1.76577	1495.13	1639	1.04839	1.38598	143.867	0.337592	Notwetl	tree
835	Angiosperm	Clusiaceae	Chrysochlamys	Chrysochlamys dependens	Chrysochlamys dependens Planch. & Triana	142	516701	5.71324	1692	4284.6	0.171503	3.17092	2592.6	2.99942	23	53.0667	0.171503	3.17092	30.0667	2.99942	0	136.957	-0.566685	2.76686	136.957	3.33355	1181.4	1647.67	0.312198	1.40632	466.267	1.09412	Notwetl	tree
836	Angiosperm	Clusiaceae	Chrysochlamys	Chrysochlamys floribunda	Chrysochlamys floribunda Cuatrec.	11	20123	4.30369	2143.27	3168	0.69358	1.87911	1024.73	1.18553	33	55.5	0.69358	1.87911	22.5	1.18553	0.655962	199.675	-0.550718	4.29342	199.019	4.84413	1265.07	1666.17	0.508527	1.44973	401.1	0.941205	Notwetl	tree
837	Angiosperm	Clusiaceae	Chrysochlamys	Chrysochlamys macrophylla	Chrysochlamys macrophylla Pax	38	80175	4.90404	1927.67	4114.9	0.444149	2.97459	2187.23	2.53044	12	61.1333	0.444149	2.97459	49.1333	2.53044	0	159.988	-0.566685	3.32744	159.988	3.89412	1133.93	1693	0.200815	1.5127	559.067	1.31188	Notwetl	tree
838	Angiosperm	Clusiaceae	Chrysochlamys	Chrysochlamys membranacea	Chrysochlamys membranacea Planch. & Triana	208	1200477	6.07935	1824	4217.47	0.324216	3.09325	2393.47	2.76904	14.3667	59	0.324216	3.09325	44.6333	2.76904	0	79.6681	-0.566685	1.37244	79.6681	1.93912	1224.23	1675.27	0.412709	1.47109	451.033	1.05838	wetl	shrub/ tree
839	Angiosperm	Clusiaceae	Chrysochlamys	Chrysochlamys micrantha	Chrysochlamys micrantha Engl.	16	14815	4.1707	2946.13	3852.5	1.62243	2.67102	906.367	1.04859	14.7667	29.1333	1.62243	2.67102	14.3667	1.04859	0	14.0382	-0.566685	-0.224995	14.0382	0.341689	1505.17	1650.47	1.07194	1.41289	145.3	0.340955	Notwetl	tree
840	Angiosperm	Clusiaceae	Chrysochlamys	Chrysochlamys tenuifolia	Chrysochlamys tenuifolia Cuatrec.	60	70978	4.85112	2270.93	3634.8	0.841279	2.41916	1363.87	1.57788	16	46	0.841279	2.41916	30	1.57788	0	94.6151	-0.566685	1.73625	94.6151	2.30294	1275.33	1647.73	0.532619	1.40648	372.4	0.873859	Notwetl	tree
841	Angiosperm	Clusiaceae	Chrysochlamys	Chrysochlamys ulei	Chrysochlamys ulei Engl.	28	219358	5.34115	1861.33	3950.33	0.367407	2.7842	2089	2.4168	26	50.6667	0.367407	2.7842	24.6667	2.4168	0	68.3244	-0.566685	1.09633	68.3244	1.66302	1356.33	1656.33	0.72269	1.42666	300	0.703968	wetl	tree
842	Angiosperm	Clusiaceae	Chrysochlamys	Chrysochlamys weberbaueri	Chrysochlamys weberbaueri Engl.	199	1661765	6.22057	1581.47	3197.93	0.0436251	1.91374	1616.47	1.87011	13.8667	58	0.0436251	1.91374	44.1333	1.87011	0	94.6072	-0.566685	1.73606	94.6072	2.30274	1153.73	1694.4	0.247277	1.51598	540.667	1.26871	wetl	shrub/ tree
843	Angiosperm	Sapotaceae	Chrysophyllum	Chrysophyllum acreanum	Chrysophyllum acreanum A.C.Sm.	18	36022	4.55657	1111	2700	-0.500665	1.33767	1589	1.83834	23	73.1333	-0.500665	1.33767	50.1333	1.83834	0	21.8153	-0.566685	-0.0356993	21.8153	0.530985	933	1669.4	-0.270687	1.45732	736.4	1.72801	wetl	tree
844	Angiosperm	Sapotaceae	Chrysophyllum	Chrysophyllum amazonicum	Chrysophyllum amazonicum T.D.Penn.	93	1158034	6.06372	1963.9	3262.1	0.486068	1.98798	1298.2	1.50191	18	60.4333	0.486068	1.98798	42.4333	1.50191	0	17.5921	-0.566685	-0.138492	17.5921	0.428193	1365.07	1656	0.743183	1.42588	290.933	0.682692	wetl	tree
845	Angiosperm	Sapotaceae	Chrysophyllum	Chrysophyllum argenteum	Chrysophyllum argenteum Jacq.	489	3208519	6.5063	1380	3645.2	-0.189455	2.43119	2265.2	2.62064	21	77.9333	-0.189455	2.43119	56.9333	2.62064	0	74.9751	-0.566685	1.25821	74.9751	1.8249	1041.53	1641	-0.016007	1.39068	599.467	1.40668	wetl	tree
846	Angiosperm	Sapotaceae	Chrysophyllum	Chrysophyllum bombycinum	Chrysophyllum bombycinum T.D.Penn.	41	396170	5.59788	2209	3174.47	0.769628	1.88659	965.467	1.11696	16.2667	49.7333	0.769628	1.88659	33.4667	1.11696	0	14.3554	-0.566685	-0.217273	14.3554	0.349411	1452.93	1706	0.949368	1.5432	253.067	0.593836	Notwetl	tree
847	Angiosperm	Sapotaceae	Chrysophyllum	Chrysophyllum colombianum	Chrysophyllum colombianum (AubrÃ©v.) T.D.Penn.	59	305083	5.48442	2194	5007.53	0.752274	4.00729	2813.53	3.25502	17.0667	56.9333	0.752274	4.00729	39.8667	3.25502	0	24.3478	-0.566685	0.0259427	24.3478	0.592627	1279	1645.73	0.541223	1.40178	366.733	0.860562	wetl	tree
848	Angiosperm	Sapotaceae	Chrysophyllum	Chrysophyllum cuneifolium	Chrysophyllum cuneifolium (Rudge) A.DC.	53	619551	5.79208	2033.07	3188.8	0.566088	1.90317	1155.73	1.33709	16.2667	66	0.566088	1.90317	49.7333	1.33709	0	36.9973	-0.566685	0.33383	36.9973	0.900514	1299.93	1678.53	0.590344	1.47875	378.6	0.888407	Notwetl	tree
849	Angiosperm	Sapotaceae	Chrysophyllum	Chrysophyllum eximium	Chrysophyllum eximium Ducke	26	45088	4.65406	2156.33	3101.4	0.708697	1.80206	945.067	1.09336	19	52	0.708697	1.80206	33	1.09336	0	11.3947	-0.566685	-0.289338	11.3947	0.277347	1371.93	1702	0.759296	1.53382	330.067	0.774521	wetl	tree
850	Angiosperm	Sapotaceae	Chrysophyllum	Chrysophyllum gonocarpum	Chrysophyllum gonocarpum (Mart. & Eichler ex Miq.) Engl.	559	2860115	6.45638	961.333	1851	-0.673816	0.355452	889.667	1.02927	20	79	-0.673816	0.355452	59	1.02927	0	78.8456	-0.566685	1.35242	78.8456	1.9191	812.867	1337.73	-0.552587	0.679044	524.867	1.23163	Notwetl	tree
851	Angiosperm	Sapotaceae	Chrysophyllum	Chrysophyllum lucentifolium	Chrysophyllum lucentifolium Cronquist	144	629106	5.79872	1101.2	2640.37	-0.512003	1.26868	1539.17	1.78068	22	74	-0.512003	1.26868	52	1.78068	0	62.523	-0.566685	0.955128	62.523	1.52181	924.6	1493.87	-0.290398	1.04542	569.267	1.33582	wetl	tree
852	Angiosperm	Sapotaceae	Chrysophyllum	Chrysophyllum manaosense	Chrysophyllum manaosense (AubrÃ©v.) T.D.Penn.	76	559094	5.74748	2154.87	3216.07	0.707	1.93472	1061.2	1.22772	16	60	0.707	1.93472	44	1.22772	0	45.287	-0.566685	0.535603	45.287	1.10229	1313.93	1705.07	0.623196	1.54101	391.133	0.917818	wetl	tree
853	Angiosperm	Sapotaceae	Chrysophyllum	Chrysophyllum oliviforme	Chrysophyllum oliviforme L.	49	79261	4.89906	1004.33	2138	-0.624069	0.687487	1133.67	1.31156	34	63.8333	-0.624069	0.687487	29.8333	1.31156	0	79.9733	-0.566685	1.37987	79.9733	1.94655	836.833	1394	-0.496348	0.811077	557.167	1.30742	Notwetl	tree
854	Angiosperm	Sapotaceae	Chrysophyllum	Chrysophyllum ovale	Chrysophyllum ovale Rusby	14	12945	4.1121	1661.33	3684.67	0.136024	2.47685	2023.33	2.34082	13.6667	55	0.136024	2.47685	41.3333	2.34082	0	61.7885	-0.566685	0.937251	61.7885	1.50394	1271.67	1663.67	0.524015	1.44387	392	0.919851	wetl	tree
855	Angiosperm	Sapotaceae	Chrysophyllum	Chrysophyllum pomiferum	Chrysophyllum pomiferum (Eyma) T.D.Penn.	37	63431	4.8023	2155.27	3309	0.707463	2.04223	1153.73	1.33477	19	62.2	0.707463	2.04223	43.2	1.33477	0	37.1662	-0.566685	0.337943	37.1662	0.904627	1306	1646.1	0.60458	1.40264	340.1	0.798065	wetl	tree
856	Angiosperm	Sapotaceae	Chrysophyllum	Chrysophyllum prieurii	Chrysophyllum prieurii A.DC.	102	476359	5.67793	2169.57	3198.07	0.724007	1.91389	1028.5	1.18989	18	61	0.724007	1.91389	43	1.18989	0	56.0846	-0.566685	0.798416	56.0846	1.3651	1340.37	1693	0.685223	1.5127	352.633	0.827475	wetl	tree
857	Angiosperm	Sapotaceae	Chrysophyllum	Chrysophyllum revolutum	Chrysophyllum revolutum Mart. & Eichler	7	2196	3.34163	1140	2494	-0.467114	1.09935	1354	1.56646	34	75	-0.467114	1.09935	41	1.56646	0	188.344	-0.566685	4.01762	188.344	4.5843	999	1548	-0.115814	1.17245	549	1.28826	Notwetl	tree
858	Angiosperm	Sapotaceae	Chrysophyllum	Chrysophyllum sanguinolentum	Chrysophyllum sanguinolentum (Pierre) Baehni	243	1802568	6.25589	2180	3118.33	0.736077	1.82165	938.333	1.08557	17	50.7333	0.736077	1.82165	33.7333	1.08557	0	47.8759	-0.566685	0.598617	47.8759	1.1653	1393.27	1700.93	0.809356	1.53131	307.667	0.721958	wetl	tree
859	Angiosperm	Sapotaceae	Chrysophyllum	Chrysophyllum sparsiflorum	Chrysophyllum sparsiflorum Klotzsch ex Miq.	71	585372	5.76743	1389	2466.8	-0.179042	1.06788	1077.8	1.24692	37	84.6333	-0.179042	1.06788	47.6333	1.24692	0	39.724	-0.566685	0.400199	39.724	0.966883	1034.13	1499.97	-0.0333716	1.05973	465.833	1.09311	wetl	tree
860	Angiosperm	Sapotaceae	Chrysophyllum	Chrysophyllum superbum	Chrysophyllum superbum T.D.Penn.	9	10529	4.02239	2550.67	3301.5	1.16491	2.03356	750.833	0.86865	16.8333	33.6667	1.16491	2.03356	16.8333	0.86865	0	4.0871	-0.566685	-0.467205	4.0871	0.0994801	1550.33	1610.67	1.17792	1.3195	60.3333	0.141576	wetl	tree
861	Angiosperm	Sapotaceae	Chrysophyllum	Chrysophyllum ucuquirana-branca	Chrysophyllum ucuquirana-branca (AubrÃ©v. & Pellegr.) T.D.Penn.	23	21601	4.33447	1807	2946.9	0.304548	1.62332	1139.9	1.31877	29.9667	57	0.304548	1.62332	27.0333	1.31877	0	19.5029	-0.566685	-0.0919836	19.5029	0.474701	1357.97	1687.77	0.726523	1.50042	329.8	0.773895	wetl	tree
862	Angiosperm	Sapotaceae	Chrysophyllum	Chrysophyllum venezuelanense	Chrysophyllum venezuelanense (Pierre) T.D.Penn.	290	975454	5.98921	1769.83	4149.5	0.261549	3.01462	2379.67	2.75307	17.1667	63	0.261549	3.01462	45.8333	2.75307	0	53.0974	-0.566685	0.725707	53.0974	1.29239	1219.67	1644	0.401993	1.39772	424.333	0.995723	Notwetl	tree
863	Angiosperm	Rubiaceae	Ciliosemina	Ciliosemina pedunculata	Ciliosemina pedunculata (H.Karst.) Antonelli	112	559852	5.74807	2419	4010.37	1.01258	2.85366	1591.37	1.84108	17	44	1.01258	2.85366	27	1.84108	0	41.3933	-0.566685	0.44083	41.3933	1.00751	1530.1	1706	1.13044	1.5432	175.9	0.41276	Notwetl	shrub/ tree
864	Angiosperm	Rubiaceae	Cinchona	Cinchona calisaya	Cinchona calisaya Wedd.	102	79789	4.90194	960.267	1913.93	-0.67505	0.428261	953.667	1.10331	52	77.5333	-0.67505	0.428261	25.5333	1.10331	3.56596	295.938	-0.479889	6.63644	292.372	7.11633	819.533	1329.33	-0.536943	0.659333	509.8	1.19628	Notwetl	tree
865	Angiosperm	Rubiaceae	Cinchonopsis	Cinchonopsis amazonica	Cinchonopsis amazonica (Standl.) L.Andersson	57	353698	5.54863	2217	3028.17	0.778883	1.71733	811.167	0.938451	17	48.1	0.778883	1.71733	31.1	0.938451	0	146.849	-0.566685	3.00763	146.849	3.57431	1494	1675.63	1.04573	1.47195	181.633	0.426213	wetl	tree
866	Angiosperm	Canellaceae	Cinnamodendron	Cinnamodendron tenuifolium	Cinnamodendron tenuifolium Uittien	4	404	2.60638	2448	2448	1.04613	1.04613	0	0	42	42	1.04613	1.04613	0	0	20.287	22.8433	-0.0728984	-0.0106777	2.55631	0.0622206	1394	1400	0.811077	0.825156	6	0.0140794	Notwetl	tree
867	Angiosperm	Verbenaceae	Citharexylum	Citharexylum laetum	Citharexylum laetum Hiern	10	2688	3.42943	1219.27	2113.53	-0.375409	0.659181	894.267	1.03459	38.2	85.7333	-0.375409	0.659181	47.5333	1.03459	0.67107	119.376	-0.550351	2.33893	118.705	2.88928	978.533	1368.2	-0.16384	0.750536	389.667	0.914376	Notwetl	tree
868	Angiosperm	Verbenaceae	Citharexylum	Citharexylum macrophyllum	Citharexylum macrophyllum Poir.	39	340559	5.53219	1651.13	2798.07	0.124224	1.45113	1146.93	1.3269	33	80	0.124224	1.45113	47	1.3269	0	34.0742	-0.566685	0.262683	34.0742	0.829367	1137.8	1497.2	0.209888	1.05324	359.4	0.843354	wetl	tree
869	Angiosperm	Verbenaceae	Citharexylum	Citharexylum poeppigii	Citharexylum poeppigii Walp.	87	446876	5.65019	1820.27	3982.27	0.319896	2.82115	2162	2.50125	16	62.5333	0.319896	2.82115	46.5333	2.50125	0	48.2451	-0.566685	0.607602	48.2451	1.17429	1261.53	1666.2	0.500236	1.44981	404.667	0.949574	wetl	tree
870	Angiosperm	Verbenaceae	Citharexylum	Citharexylum reticulatum	Citharexylum reticulatum Kunth	8	2489	3.39602	1829.27	3051.4	0.330309	1.74421	1222.13	1.4139	19.1333	52.9333	0.330309	1.74421	33.8	1.4139	0	174.034	-0.566685	3.6693	174.034	4.23599	1341.87	1648.2	0.688743	1.40757	306.333	0.718829	Notwetl	tree
871	Angiosperm	Verbenaceae	Citharexylum	Citharexylum ulei	Citharexylum ulei Moldenke	8	2850	3.45484	1681.07	2136.13	0.158854	0.685327	455.067	0.526473	57.0667	73	0.158854	0.685327	15.9333	0.526473	0	22.0004	-0.566685	-0.031193	22.0004	0.535492	1263.07	1369.33	0.503834	0.753195	106.267	0.249361	Notwetl	tree
872	Angiosperm	Cardiopteridaceae	Citronella	Citronella incarum	Citronella incarum (J.F.Macbr.) R.A.Howard	178	668652	5.8252	822.2	3441	-0.834782	2.19495	2618.8	3.02973	15	73.5333	-0.834782	2.19495	58.5333	3.02973	0	149.491	-0.566685	3.07194	149.491	3.63863	702.333	1644.6	-0.81196	1.39912	942.267	2.21108	Notwetl	tree
873	Angiosperm	Cardiopteridaceae	Citronella	Citronella melliodora	Citronella melliodora (Sleumer) R.A.Howard	113	725479	5.86062	1366.47	3744.43	-0.205112	2.54599	2377.97	2.75111	13.3667	55	-0.205112	2.54599	41.6333	2.75111	0	144.668	-0.566685	2.95453	144.668	3.52121	1039.77	1678.27	-0.0201526	1.47813	638.5	1.49828	wetl	tree
874	Angiosperm	Moraceae	Clarisia	Clarisia biflora	Clarisia biflora Ruiz & Pav.	406	2287682	6.3594	1641	3707.33	0.1125	2.50307	2066.33	2.39057	19	73	0.1125	2.50307	54	2.39057	0	92.5174	-0.566685	1.68519	92.5174	2.25188	1197.33	1640.33	0.349587	1.38911	443	1.03953	wetl	tree
875	Angiosperm	Moraceae	Clarisia	Clarisia ilicifolia	Clarisia ilicifolia (Spreng.) Lanj. & Rossberg	236	3085487	6.48932	1143.87	2411.13	-0.462641	1.00348	1267.27	1.46612	26	77	-0.462641	1.00348	51	1.46612	0	68.9875	-0.566685	1.11247	68.9875	1.67916	962	1492.93	-0.202637	1.04323	530.933	1.24587	wetl	shrub/ tree
876	Angiosperm	Leguminosae	Clathrotropis	Clathrotropis brachypetala	Clathrotropis brachypetala (Tul.) Kleinhoonte	55	216662	5.33578	1801.07	2849	0.297684	1.51005	1047.93	1.21237	33	70	0.297684	1.51005	37	1.21237	0	80.0951	-0.566685	1.38283	80.0951	1.94952	1224.23	1594.7	0.412709	1.28203	370.467	0.869322	wetl	tree
877	Angiosperm	Leguminosae	Clathrotropis	Clathrotropis brunnea	Clathrotropis brunnea Amshoff	31	41837	4.62156	2355	3577.03	0.938537	2.35233	1222.03	1.41379	39.3667	56.9	0.938537	2.35233	17.5333	1.41379	0	121.171	-0.566685	2.38263	121.171	2.94931	1475.2	1625.1	1.00162	1.35337	149.9	0.351749	Notwetl	tree
878	Angiosperm	Leguminosae	Clathrotropis	Clathrotropis macrocarpa	Clathrotropis macrocarpa Ducke	182	1186747	6.07436	2057.73	3125.23	0.594625	1.82963	1067.5	1.23501	18	52.1	0.594625	1.82963	34.1	1.23501	0	26.4316	-0.566685	0.0766616	26.4316	0.643346	1403	1658.1	0.832196	1.4308	255.1	0.598607	wetl	tree
879	Angiosperm	Leguminosae	Clathrotropis	Clathrotropis nitida	Clathrotropis nitida (Benth.) Harms	99	480255	5.68147	2192	3321	0.74996	2.05612	1129	1.30616	19	46	0.74996	2.05612	27	1.30616	0	8.43615	-0.566685	-0.361348	8.43615	0.205336	1383.67	1815	0.786829	1.79898	431.333	1.01215	wetl	tree
880	Angiosperm	Leguminosae	Clathrotropis	Clathrotropis paradoxa	Clathrotropis paradoxa Sandwith	13	7537	3.8772	2160.1	2463.3	0.713055	1.06383	303.2	0.350777	32.5667	36	0.713055	1.06383	3.43333	0.350777	0	5.88516	-0.566685	-0.42344	5.88516	0.143245	1423.8	1496.43	0.881004	1.05144	72.6333	0.170438	Notwetl	tree
881	Angiosperm	Primulaceae	Clavija	Clavija elliptica	Clavija elliptica Mez	31	144504	5.15988	1941.5	2867	0.460153	1.53088	925.5	1.07072	16	60.1667	0.460153	1.53088	44.1667	1.07072	0	13.1839	-0.566685	-0.245789	13.1839	0.320895	1370.5	1714.5	0.755933	1.56315	344	0.807216	wetl	shrub
882	Angiosperm	Primulaceae	Clavija	Clavija harlingii	Clavija harlingii B.StÃ¥hl	33	65491	4.81618	2510.37	3515.57	1.11828	2.28121	1005.2	1.16293	14	45.4333	1.11828	2.28121	31.4333	1.16293	0	41.6714	-0.566685	0.447599	41.6714	1.01428	1624.07	1689.43	1.35094	1.50433	65.3667	0.153387	Notwetl	shrub
883	Angiosperm	Primulaceae	Clavija	Clavija imatacae	Clavija imatacae B.StÃ¥hl	12	29902	4.4757	1178.2	1501.67	-0.42292	-0.0486967	323.467	0.374223	40.4667	76.0667	-0.42292	-0.0486967	35.6	0.374223	0	20.6239	-0.566685	-0.0646994	20.6239	0.501985	988.467	1251.47	-0.140531	0.476614	263	0.617145	Notwetl	shrub/ small tree
884	Angiosperm	Primulaceae	Clavija	Clavija imazae	Clavija imazae B.StÃ¥hl	15	6758	3.82982	2451.67	2730.43	1.05037	1.37288	278.767	0.322509	11.5333	15.2333	1.05037	1.37288	3.7	0.322509	3.73865	119.138	-0.475686	2.33315	115.4	2.80883	1643.83	1690.7	1.39733	1.5073	46.8667	0.109975	Notwetl	shrub/ small tree
885	Angiosperm	Primulaceae	Clavija	Clavija lancifolia	Clavija lancifolia Desf.	151	2448002	6.38881	1538.47	2606.7	-0.00612223	1.22973	1068.23	1.23586	42.3667	79.6333	-0.00612223	1.22973	37.2667	1.23586	0	32.8988	-0.566685	0.234073	32.8988	0.800758	1091.23	1498.27	0.100617	1.05574	407.033	0.955128	wetl	shrub/ small tree
886	Angiosperm	Primulaceae	Clavija	Clavija ornata	Clavija ornata D.Don	46	262418	5.41899	1190.9	3217.83	-0.408227	1.93676	2026.93	2.34499	25	67	-0.408227	1.93676	42	2.34499	0	50.8675	-0.566685	0.671433	50.8675	1.23812	1007.23	1649	-0.096494	1.40945	641.767	1.50594	Notwetl	shrub/ small tree
887	Angiosperm	Primulaceae	Clavija	Clavija poeppigii	Clavija poeppigii Mez	37	283688	5.45284	1663	2825.67	0.137952	1.48306	1162.67	1.34511	21.6667	55.6667	0.137952	1.48306	34	1.34511	0	59.2979	-0.566685	0.876629	59.2979	1.44331	1309	1687.33	0.611619	1.4994	378.333	0.887782	wetl	shrub
888	Angiosperm	Primulaceae	Clavija	Clavija procera	Clavija procera B.StÃ¥hl	24	53794	4.73073	2443.8	3744.1	1.04127	2.54561	1300.3	1.50434	16	39.9	1.04127	2.54561	23.9	1.50434	2.25727	80.1001	-0.511743	1.38295	77.8428	1.8947	1526.3	1647	1.12153	1.40476	120.7	0.28323	Notwetl	shrub
889	Angiosperm	Primulaceae	Clavija	Clavija tarapotana	Clavija tarapotana Mez	70	424468	5.62784	1597.87	2566.53	0.0625985	1.18326	968.667	1.12066	40.3333	60.7333	0.0625985	1.18326	20.4	1.12066	0	30.0375	-0.566685	0.164428	30.0375	0.731113	1205.87	1619.4	0.369611	1.33999	413.533	0.970381	Notwetl	shrub/ small tree
890	Angiosperm	Primulaceae	Clavija	Clavija umbrosa	Clavija umbrosa (Linden) Regel	8	5627	3.75028	2157.4	2911.8	0.709931	1.58271	754.4	0.872777	22.7333	56	0.709931	1.58271	33.2667	0.872777	0	6.65319	-0.566685	-0.404746	6.65319	0.161939	1369.6	1642.27	0.753821	1.39365	272.667	0.639829	wetl	shrub
891	Angiosperm	Primulaceae	Clavija	Clavija weberbaueri	Clavija weberbaueri Mez	262	1471021	6.16762	1949.13	3554.2	0.468984	2.32591	1605.07	1.85693	14	53.7333	0.468984	2.32591	39.7333	1.85693	0	17.015	-0.566685	-0.152538	17.015	0.414147	1407.27	1689	0.842208	1.50331	281.733	0.661104	wetl	shrub/ small tree
892	Angiosperm	Euphorbiaceae	Cleidion	Cleidion castaneifolium	Cleidion castaneifolium MÃ¼ll.Arg.	121	177033	5.24805	1810.1	4012.53	0.308134	2.85616	2202.43	2.54803	23	79.6333	0.308134	2.85616	56.6333	2.54803	0	68.398	-0.566685	1.09812	68.398	1.66481	1158.4	1596	0.258228	1.28508	437.6	1.02685	Notwetl	tree
893	Angiosperm	Euphorbiaceae	Cleidion	Cleidion tricoccum	Cleidion tricoccum (Casar.) Baill.	6	1870	3.27184	619	2377	-1.06987	0.96399	1758	2.03386	13	86	-1.06987	0.96399	73	2.03386	0	1.39839	-0.566685	-0.532648	1.39839	0.0340369	520	1430	-1.23982	0.895553	910	2.13537	Notwetl	shrub/ tree
894	Angiosperm	Lamiaceae	Clerodendrum	Clerodendrum tessmannii	Clerodendrum tessmannii Moldenke	33	518947	5.71512	1271.53	3536.2	-0.314941	2.30509	2264.67	2.62003	16	57.1333	-0.314941	2.30509	41.1333	2.62003	0	131.5	-0.566685	2.63402	131.5	3.20071	915.133	1661.53	-0.312612	1.43886	746.4	1.75147	Notwetl	tree
895	Angiosperm	Lamiaceae	Clerodendrum	Clerodendrum ulei	Clerodendrum ulei Hayek	7	10236	4.01013	1699	2256	0.179601	0.824003	557	0.644402	52	75	0.179601	0.824003	23	0.644402	0	29.6099	-0.566685	0.154022	29.6099	0.720706	1276	1393	0.534183	0.80873	117	0.274547	Notwetl	shrub/ tree
896	Angiosperm	Leguminosae	Clitoria	Clitoria arborea	Clitoria arborea Benth.	93	973570	5.98837	1796.97	2864.73	0.29294	1.52826	1067.77	1.23532	16.5667	65	0.29294	1.52826	48.4333	1.23532	0	34.4986	-0.566685	0.273013	34.4986	0.839697	1287.6	1671.43	0.561403	1.46209	383.833	0.900688	wetl	tree
897	Angiosperm	Leguminosae	Clitoria	Clitoria brachystegia	Clitoria brachystegia Benth.	11	3382	3.52917	767	1518.1	-0.898644	-0.0296847	751.1	0.868959	93	120.267	-0.898644	-0.0296847	27.2667	0.868959	5.64608	213.182	-0.429259	4.62217	207.536	5.05143	655.9	1004.03	-0.920919	-0.104003	348.133	0.816916	Notwetl	tree
898	Angiosperm	Leguminosae	Clitoria	Clitoria fairchildiana	Clitoria fairchildiana R.A.Howard	127	1104694	6.04324	869.867	2493.87	-0.779636	1.09919	1624	1.87883	26	87	-0.779636	1.09919	61	1.87883	0	31.0368	-0.566685	0.188751	31.0368	0.755436	736.467	1472.53	-0.731864	0.99536	736.067	1.72722	wetl	tree
899	Angiosperm	Clusiaceae	Clusia	Clusia amabilis	Clusia amabilis Maguire	9	33808	4.52902	1872.5	3288.5	0.380326	2.01852	1416	1.63819	38.8333	73.3333	0.380326	2.01852	34.5	1.63819	0	69.9135	-0.566685	1.13501	69.9135	1.7017	1143.83	1526.83	0.224046	1.12278	383	0.898732	Notwetl	shrub/ tree
900	Angiosperm	Clusiaceae	Clusia	Clusia brachystyla	Clusia brachystyla Maguire	29	117220	5.069	1829.17	2987.83	0.330193	1.67067	1158.67	1.34048	41	72	0.330193	1.67067	31	1.34048	0	113.125	-0.566685	2.18678	113.125	2.75347	1233.5	1569.17	0.434454	1.22212	335.667	0.787662	Notwetl	tree
901	Angiosperm	Clusiaceae	Clusia	Clusia candelabrum	Clusia candelabrum Planch. & Triana	83	896801	5.9527	1771.2	3190.93	0.26313	1.90564	1419.73	1.64251	22.7	71.7333	0.26313	1.90564	49.0333	1.64251	0	10.1243	-0.566685	-0.32026	10.1243	0.246425	1256	1706.97	0.487252	1.54547	450.967	1.05822	wetl	tree/ liana
902	Angiosperm	Clusiaceae	Clusia	Clusia carinata	Clusia carinata Engl.	4	811	2.90902	2448	2768	1.04613	1.41634	320	0.370213	14	16	1.04613	1.41634	2	0.370213	14.6728	67.2169	-0.209548	1.06938	52.5441	1.27892	1671	1683	1.46107	1.48923	12	0.0281587	Notwetl	tree
903	Angiosperm	Clusiaceae	Clusia	Clusia cerroana	Clusia cerroana Steyerm.	110	661311	5.82041	2233.67	3297.93	0.798165	2.02943	1064.27	1.23127	25.2667	50	0.798165	2.02943	24.7333	1.23127	0	85.1148	-0.566685	1.50501	85.1148	2.0717	1306.93	1627	0.60677	1.35783	320.067	0.751056	Notwetl	tree
904	Angiosperm	Clusiaceae	Clusia	Clusia chiribiquetensis	Clusia chiribiquetensis Maguire	55	240361	5.38086	2184.6	3180.53	0.741399	1.89361	995.933	1.15221	29	64.4667	0.741399	1.89361	35.4667	1.15221	0	81.9402	-0.566685	1.42774	81.9402	1.99443	1287.43	1665.23	0.561012	1.44754	377.8	0.88653	wetl	tree
905	Angiosperm	Clusiaceae	Clusia	Clusia columnaris	Clusia columnaris Engl.	370	2569906	6.40992	1952.83	3275	0.473265	2.0029	1322.17	1.52963	21	64	0.473265	2.0029	43	1.52963	0	34.6124	-0.566685	0.275783	34.6124	0.842467	1293.17	1679	0.574466	1.47985	385.833	0.905381	wetl	shrub/ tree
906	Angiosperm	Clusiaceae	Clusia	Clusia crassifolia	Clusia crassifolia Planch. & Triana	28	138069	5.1401	2006.27	3002.8	0.535083	1.68799	996.533	1.1529	42	59.9333	0.535083	1.68799	17.9333	1.1529	0	32.6635	-0.566685	0.228346	32.6635	0.795031	1194	1487	0.341765	1.02931	293	0.687542	Notwetl	shrub/ tree
907	Angiosperm	Clusiaceae	Clusia	Clusia cuneata	Clusia cuneata Benth.	29	69744	4.84351	1798.33	3185.33	0.294521	1.89916	1387	1.60464	34.1667	43.8333	0.294521	1.89916	9.66667	1.60464	0	114.088	-0.566685	2.21022	114.088	2.7769	1305.17	1497.83	0.602624	1.05473	192.667	0.452104	Notwetl	shrub/ tree
908	Angiosperm	Clusiaceae	Clusia	Clusia decussata	Clusia decussata Ruiz & Pav. ex Planch. & Triana	66	275743	5.4405	1763.47	3549.8	0.254184	2.32082	1786.33	2.06664	27.4667	45	0.254184	2.32082	17.5333	2.06664	0	125.452	-0.566685	2.48683	125.452	3.05351	1166	1604	0.276061	1.30385	438	1.02779	Notwetl	tree
909	Angiosperm	Clusiaceae	Clusia	Clusia ducu	Clusia ducu Benth.	60	131885	5.1202	958.533	2730.4	-0.677056	1.37284	1771.87	2.0499	27.2667	73.4667	-0.677056	1.37284	46.2	2.0499	0	227.472	-0.566685	4.96999	227.472	5.53668	812.267	1405.4	-0.553995	0.837828	593.133	1.39182	Notwetl	tree
910	Angiosperm	Clusiaceae	Clusia	Clusia flavida	Clusia flavida (Benth.) Pipoly	322	3056788	6.48527	1858.53	3432	0.364168	2.18453	1573.47	1.82037	17.0667	59	0.364168	2.18453	41.9333	1.82037	0	40.1167	-0.566685	0.409757	40.1167	0.976442	1291.27	1695.87	0.570007	1.51943	404.6	0.949418	wetl	shrub/ tree
911	Angiosperm	Clusiaceae	Clusia	Clusia fockeana	Clusia fockeana Miq.	48	273349	5.43672	1616.33	2888.27	0.0839629	1.55548	1271.93	1.47152	36	85.5333	0.0839629	1.55548	49.5333	1.47152	0	27.1808	-0.566685	0.0948979	27.1808	0.661582	1219.13	1450.87	0.400742	0.944518	231.733	0.543776	wetl	shrub/ tree
912	Angiosperm	Clusiaceae	Clusia	Clusia fructiangusta	Clusia fructiangusta Cuatrec.	39	48760	4.68806	2456.5	5510.73	1.05596	4.58945	3054.23	3.53349	17.7667	63.9333	1.05596	4.58945	46.1667	3.53349	0	66.3127	-0.566685	1.04737	66.3127	1.61405	1226.3	1686.63	0.417559	1.49776	460.333	1.0802	Notwetl	tree
913	Angiosperm	Clusiaceae	Clusia	Clusia garcibarrigae	Clusia garcibarrigae Cuatrec.	26	52118	4.71699	1579.93	5332.13	0.0418512	4.38283	3752.2	4.34098	18	43.2	0.0418512	4.38283	25.2	4.34098	0	71.0388	-0.566685	1.1624	71.0388	1.72909	1215.87	1613.2	0.393077	1.32544	397.333	0.932366	Notwetl	tree
914	Angiosperm	Clusiaceae	Clusia	Clusia globosa	Clusia globosa Maguire	16	38943	4.59043	2687.07	3685.8	1.32271	2.47816	998.733	1.15545	15.7333	22.4	1.32271	2.47816	6.66667	1.15545	0	23.2081	-0.566685	-0.00179781	23.2081	0.564887	1621.33	1686.67	1.34453	1.49784	65.3333	0.153309	Notwetl	tree
915	Angiosperm	Clusiaceae	Clusia	Clusia haughtii	Clusia haughtii Cuatrec.	80	252891	5.40293	1288.07	5217.53	-0.295814	4.25025	3929.47	4.54606	14	60	-0.295814	4.25025	46	4.54606	0	164.472	-0.566685	3.43657	164.472	4.00326	1068.67	1673.47	0.047663	1.46686	604.8	1.4192	Notwetl	tree
916	Angiosperm	Clusiaceae	Clusia	Clusia hoffmannseggiana	Clusia hoffmannseggiana Schltdl.	11	14973	4.17531	2216.03	2769.47	0.777765	1.41804	553.433	0.640275	51.1	82.2333	0.777765	1.41804	31.1333	0.640275	0	14.0404	-0.566685	-0.224941	14.0404	0.341743	1247.4	1482.67	0.467071	1.01914	235.267	0.552067	Notwetl	shrub/ tree
917	Angiosperm	Clusiaceae	Clusia	Clusia huberi	Clusia huberi Pipoly	84	463263	5.66583	2270	3113	0.8402	1.81548	843	0.975279	29	51	0.8402	1.81548	22	0.975279	0	67.4572	-0.566685	1.07523	67.4572	1.64191	1371.67	1574.67	0.758671	1.23502	203	0.476352	wetl	shrub/ tree
918	Angiosperm	Clusiaceae	Clusia	Clusia insignis	Clusia insignis Mart.	129	1289868	6.11055	1615	3276.33	0.0824203	2.00444	1661.33	1.92202	21	71	0.0824203	2.00444	50	1.92202	0	31.1315	-0.566685	0.191058	31.1315	0.757742	1175.8	1610.13	0.299058	1.31825	434.333	1.01919	wetl	shrub/ tree
919	Angiosperm	Clusiaceae	Clusia	Clusia lineata	Clusia lineata (Benth.) Planch. & Triana	153	876618	5.94281	1649	4646.73	0.121755	3.58988	2997.73	3.46812	18	59	0.121755	3.58988	41	3.46812	0	119.751	-0.566685	2.34805	119.751	2.91474	1171.4	1668.63	0.288733	1.45552	497.233	1.16679	Notwetl	tree
920	Angiosperm	Clusiaceae	Clusia	Clusia lopezii	Clusia lopezii Maguire	27	56282	4.75037	1556.57	3220.4	0.0148179	1.93973	1663.83	1.92491	20	67	0.0148179	1.93973	47	1.92491	0	6.89146	-0.566685	-0.398946	6.89146	0.167738	1224.47	1884.13	0.413257	1.9612	659.667	1.54795	wetl	tree
921	Angiosperm	Clusiaceae	Clusia	Clusia loranthacea	Clusia loranthacea Planch. & Triana	117	872668	5.94085	1807.63	4257.3	0.305281	3.13934	2449.67	2.83406	17.9667	58.0333	0.305281	3.13934	40.0667	2.83406	0	100.958	-0.566685	1.89063	100.958	2.45732	1185.63	1671.1	0.322132	1.46131	485.467	1.13918	Notwetl	tree
922	Angiosperm	Clusiaceae	Clusia	Clusia loretensis	Clusia loretensis Engl.	75	740014	5.86924	1887.67	2971.67	0.397872	1.65197	1084	1.2541	16	49.6667	0.397872	1.65197	33.6667	1.2541	0	31.6437	-0.566685	0.203524	31.6437	0.770208	1387	1706	0.794651	1.5432	319	0.748553	wetl	shrub/ tree/ liana
923	Angiosperm	Clusiaceae	Clusia	Clusia macropoda	Clusia macropoda Engl.	23	67134	4.82694	1900.3	3173.87	0.412488	1.8859	1273.57	1.47341	27.5667	63.6333	0.412488	1.8859	36.0667	1.47341	2.40784	61.4549	-0.508078	0.92913	59.0471	1.43721	1300.33	1722.73	0.591283	1.58247	422.4	0.991187	Notwetl	tree
924	Angiosperm	Clusiaceae	Clusia	Clusia minor	Clusia minor L.	405	2023164	6.30603	1206.73	3353.4	-0.389909	2.0936	2146.67	2.48351	34	77	-0.389909	2.0936	43	2.48351	0	81.8991	-0.566685	1.42674	81.8991	1.99343	1000.87	1494.13	-0.111434	1.04605	493.267	1.15748	wetl	shrub/ tree
925	Angiosperm	Clusiaceae	Clusia	Clusia multiflora	Clusia multiflora Kunth	347	781919	5.89316	1040.67	3501.1	-0.582035	2.26448	2460.43	2.84651	28	67.0333	-0.582035	2.26448	39.0333	2.84651	0	153.897	-0.566685	3.17917	153.897	3.74585	872	1447.17	-0.413827	0.935836	575.167	1.34966	Notwetl	tree
926	Angiosperm	Clusiaceae	Clusia	Clusia mutica	Clusia mutica Maguire	7	3051	3.48444	1723	2904	0.207367	1.57368	1181	1.36632	41	44	0.207367	1.57368	3	1.36632	0	58.6841	-0.566685	0.861688	58.6841	1.42837	1285	1486	0.555302	1.02696	201	0.471658	Notwetl	shrub/ tree
927	Angiosperm	Clusiaceae	Clusia	Clusia myriandra	Clusia myriandra (Benth.) Planch. & Triana	59	108137	5.03397	1781.33	2920.67	0.274854	1.59297	1139.33	1.31811	31.3333	61.6667	0.274854	1.59297	30.3333	1.31811	0	44.9395	-0.566685	0.527145	44.9395	1.09383	1282.17	1593.5	0.548653	1.27922	311.333	0.730562	Notwetl	tree
928	Angiosperm	Clusiaceae	Clusia	Clusia nemorosa	Clusia nemorosa G.Mey.	863	2692321	6.43013	777.467	2426.8	-0.886535	1.0216	1649.33	1.90814	31	70	-0.886535	1.0216	39	1.90814	0	75.4856	-0.566685	1.27064	75.4856	1.83732	661	1455.8	-0.908951	0.956094	794.8	1.86505	wetl	shrub/ tree
929	Angiosperm	Clusiaceae	Clusia	Clusia nitida	Clusia nitida Bittrich & F.N.Cabral	113	152470	5.18318	1824	2402.53	0.324216	0.993529	578.533	0.669314	37	68	0.324216	0.993529	31	0.669314	0	7.41534	-0.566685	-0.386195	7.41534	0.18049	1252	1561.33	0.477866	1.20373	309.333	0.725869	Notwetl	tree
930	Angiosperm	Clusiaceae	Clusia	Clusia octandra	Clusia octandra (Poepp.) Pipoly	94	527674	5.72237	2181.67	3506	0.738005	2.27015	1324.33	1.53214	16	50.3333	0.738005	2.27015	34.3333	1.53214	0	79.164	-0.566685	1.36017	79.164	1.92685	1358.67	1709.33	0.728165	1.55103	350.667	0.82286	wetl	shrub/ tree/ liana
931	Angiosperm	Clusiaceae	Clusia	Clusia opaca	Clusia opaca Maguire	27	54416	4.73573	2744.9	3310.33	1.38962	2.04378	565.433	0.654158	25.9667	52.0667	1.38962	2.04378	26.1	0.654158	0	29.6864	-0.566685	0.155883	29.6864	0.722568	1523.93	1716.23	1.11597	1.56722	192.3	0.451243	Notwetl	tree
932	Angiosperm	Clusiaceae	Clusia	Clusia pallida	Clusia pallida Engl.	92	272147	5.4348	2308.93	4099.6	0.885242	2.95689	1790.67	2.07165	14	44	0.885242	2.95689	30	2.07165	0	80.3863	-0.566685	1.38992	80.3863	1.9566	1309.2	1659.67	0.612089	1.43448	350.467	0.822391	Notwetl	tree
933	Angiosperm	Clusiaceae	Clusia	Clusia panapanari	Clusia panapanari (Aubl.) Choisy	231	2553825	6.40719	1481.73	2972.93	-0.0717579	1.65343	1491.2	1.72519	21	77	-0.0717579	1.65343	56	1.72519	0	36.0214	-0.566685	0.310078	36.0214	0.876762	1064.3	1526	0.0374163	1.12082	461.7	1.08341	wetl	shrub/ tree
934	Angiosperm	Clusiaceae	Clusia	Clusia platystigma	Clusia platystigma Eyma	8	33717	4.52785	1385.27	2473.73	-0.183362	1.0759	1088.47	1.25926	41.0667	59.8	-0.183362	1.0759	18.7333	1.25926	0.525603	39.2073	-0.553891	0.387623	38.6817	0.941514	1111.13	1475.53	0.147314	1.0024	364.4	0.855086	Notwetl	tree
935	Angiosperm	Clusiaceae	Clusia	Clusia polysepala	Clusia polysepala Engl.	13	11253	4.05127	1870.8	2402	0.378359	0.992912	531.2	0.614553	48	72.3	0.378359	0.992912	24.3	0.614553	4.39333	53.043	-0.459751	0.724385	48.6497	1.18414	1211.8	1457	0.383534	0.95891	245.2	0.575376	wetl	tree
936	Angiosperm	Clusiaceae	Clusia	Clusia pusilla	Clusia pusilla Steyerm.	74	210845	5.32396	1798.67	3142.33	0.294907	1.84942	1343.67	1.55451	41.6667	67	0.294907	1.84942	25.3333	1.55451	0	107.909	-0.566685	2.05983	107.909	2.62651	1232	1505.33	0.430934	1.07233	273.333	0.641393	Notwetl	tree
937	Angiosperm	Clusiaceae	Clusia	Clusia radicans	Clusia radicans Pav. ex Planch. & Triana	11	11372	4.05584	2511	4034.27	1.11902	2.88131	1523.27	1.76229	14.3667	23.2667	1.11902	2.88131	8.9	1.76229	0	11.8178	-0.566685	-0.279039	11.8178	0.287645	1573.07	1657	1.23127	1.42822	83.9333	0.196955	Notwetl	tree
938	Angiosperm	Clusiaceae	Clusia	Clusia renggerioides	Clusia renggerioides Planch. & Triana	190	1401338	6.14654	1681	2557	0.158777	1.17223	876	1.01346	34.5	71	0.158777	1.17223	36.5	1.01346	0	19.4904	-0.566685	-0.0922873	19.4904	0.474397	1186	1524.33	0.322993	1.11691	338.333	0.793919	wetl	tree
939	Angiosperm	Clusiaceae	Clusia	Clusia savannarum	Clusia savannarum Maguire	16	47082	4.67285	1526.47	2911.2	-0.0200052	1.58201	1384.73	1.60202	36.7333	74.6667	-0.0200052	1.58201	37.9333	1.60202	0	85.2531	-0.566685	1.50838	85.2531	2.07506	1006.6	1535.2	-0.0979802	1.14241	528.6	1.24039	Notwetl	shrub/ tree
940	Angiosperm	Clusiaceae	Clusia	Clusia schomburgkiana	Clusia schomburgkiana (Planch. & Triana) Benth. ex Engl.	179	1145873	6.05914	1494	3267.13	-0.0575664	1.9938	1773.13	2.05136	26	72	-0.0575664	1.9938	46	2.05136	0	101.329	-0.566685	1.89967	101.329	2.46635	1159	1658.93	0.259636	1.43276	499.933	1.17312	wetl	shrub/ tree
941	Angiosperm	Clusiaceae	Clusia	Clusia scrobiculata	Clusia scrobiculata Benoist	45	367397	5.56514	1877.4	3158	0.385995	1.86754	1280.6	1.48155	39	58.2333	0.385995	1.86754	19.2333	1.48155	0	20.287	-0.566685	-0.0728984	20.287	0.493786	1308.93	1486.23	0.611463	1.02751	177.3	0.416045	wetl	tree
942	Angiosperm	Clusiaceae	Clusia	Clusia spathulifolia	Clusia spathulifolia Engl.	88	331575	5.52058	2194	3428.27	0.752274	2.18022	1234.27	1.42794	18	60.5333	0.752274	2.18022	42.5333	1.42794	0	17.0016	-0.566685	-0.152865	17.0016	0.41382	1415.93	1735.07	0.862545	1.61141	319.133	0.748865	wetl	tree
943	Angiosperm	Clusiaceae	Clusia	Clusia viscida	Clusia viscida Engl.	78	768941	5.88589	2035.9	4134	0.569366	2.99669	2098.1	2.42732	16	57.0333	0.569366	2.99669	41.0333	2.42732	0	63.1388	-0.566685	0.970116	63.1388	1.5368	1337	1735.27	0.677323	1.61188	398.267	0.934556	Notwetl	tree
944	Angiosperm	Clusiaceae	Clusia	Clusia weddelliana	Clusia weddelliana Planch. & Triana	83	772009	5.88762	1519.13	2407.03	-0.0284892	0.998736	887.9	1.02722	61.5667	81.4333	-0.0284892	0.998736	19.8667	1.02722	0	41.6513	-0.566685	0.44711	41.6513	1.01379	1106.27	1408.6	0.135894	0.845337	302.333	0.709443	wetl	tree
945	Angiosperm	Polygonaceae	Coccoloba	Coccoloba acuminata	Coccoloba acuminata Kunth	230	1189288	6.07529	1643	2861.33	0.114814	1.52432	1218.33	1.40951	40.2667	76	0.114814	1.52432	35.7333	1.40951	0	43.361	-0.566685	0.488723	43.361	1.05541	1165.6	1570.93	0.275123	1.22626	405.333	0.951139	wetl	shrub/ tree
946	Angiosperm	Polygonaceae	Coccoloba	Coccoloba caracasana	Coccoloba caracasana Meisn.	156	261089	5.41679	1417.6	2437.93	-0.145955	1.03448	1020.33	1.18044	61	98	-0.145955	1.03448	37	1.18044	0	51.3585	-0.566685	0.683384	51.3585	1.25007	1002.93	1293.4	-0.106584	0.575013	290.467	0.681597	Notwetl	tree
947	Angiosperm	Polygonaceae	Coccoloba	Coccoloba charitostachya	Coccoloba charitostachya Standl.	12	13109	4.11757	1722.8	2833	0.207136	1.49154	1110.2	1.28441	19.9333	71.0667	0.207136	1.49154	51.1333	1.28441	0	7.01398	-0.566685	-0.395964	7.01398	0.17072	1173.47	1652.33	0.293582	1.41727	478.867	1.12369	wetl	shrub/ tree
948	Angiosperm	Polygonaceae	Coccoloba	Coccoloba coronata	Coccoloba coronata Jacq.	94	715598	5.85467	1051.07	3330.67	-0.570003	2.0673	2279.6	2.6373	14	70	-0.570003	2.0673	56	2.6373	0	44.8974	-0.566685	0.52612	44.8974	1.0928	897.267	1650.07	-0.354537	1.41195	752.8	1.76649	wetl	shrub/ tree
949	Angiosperm	Polygonaceae	Coccoloba	Coccoloba densifrons	Coccoloba densifrons Mart. ex Meisn.	202	1843758	6.2657	1678	3240.17	0.155306	1.9626	1562.17	1.80729	16	69	0.155306	1.9626	53	1.80729	0	26.4004	-0.566685	0.0759009	26.4004	0.642585	1242.9	1688	0.456512	1.50097	445.1	1.04445	wetl	shrub/ tree/ liana
950	Angiosperm	Polygonaceae	Coccoloba	Coccoloba gracilis	Coccoloba gracilis Kunth	6	11307	4.05335	20	1015	-1.76286	-0.611729	995	1.15113	34	109	-1.76286	-0.611729	75	1.15113	7.00217	298.863	-0.396252	6.70766	291.861	7.10391	19	843	-2.41544	-0.481877	824	1.93357	Notwetl	tree
951	Angiosperm	Polygonaceae	Coccoloba	Coccoloba latifolia	Coccoloba latifolia Lam.	57	383402	5.58365	1250.9	2841.97	-0.338812	1.50192	1591.07	1.84073	33.7667	94.7	-0.338812	1.50192	60.9333	1.84073	0	18.2247	-0.566685	-0.123095	18.2247	0.44359	926.5	1566.4	-0.28594	1.21562	639.9	1.50156	wetl	tree
952	Angiosperm	Polygonaceae	Coccoloba	Coccoloba lehmannii	Coccoloba lehmannii Lindau	79	597795	5.77655	1193.33	4039.83	-0.405412	2.88775	2846.5	3.29316	18.1667	96.8333	-0.405412	2.88775	78.6667	3.29316	0	45.9023	-0.566685	0.550579	45.9023	1.11726	916	1683.67	-0.310578	1.4908	767.667	1.80138	wetl	shrub/ tree
953	Angiosperm	Polygonaceae	Coccoloba	Coccoloba mollis	Coccoloba mollis Casar.	493	4195412	6.62277	1180.33	2985.93	-0.420452	1.66847	1805.6	2.08893	34	82	-0.420452	1.66847	48	2.08893	0	50.0287	-0.566685	0.651017	50.0287	1.2177	956.133	1588.67	-0.216403	1.26787	632.533	1.48428	wetl	tree
954	Angiosperm	Polygonaceae	Coccoloba	Coccoloba nutans	Coccoloba nutans Kunth	12	44600	4.64933	2057.33	3371.13	0.594162	2.11412	1313.8	1.51995	21.3333	50.6	0.594162	2.11412	29.2667	1.51995	0	13.7535	-0.566685	-0.231923	13.7535	0.334762	1389	1647.47	0.799344	1.40585	258.467	0.606507	Notwetl	liana
955	Angiosperm	Polygonaceae	Coccoloba	Coccoloba obovata	Coccoloba obovata Kunth	86	414310	5.61733	1086	3333.67	-0.529588	2.07077	2247.67	2.60036	34.6667	104	-0.529588	2.07077	69.3333	2.60036	0	99.6376	-0.566685	1.8585	99.6376	2.42518	838	1519.67	-0.49361	1.10596	681.667	1.59957	Notwetl	tree
956	Angiosperm	Polygonaceae	Coccoloba	Coccoloba padiformis	Coccoloba padiformis Meisn.	69	654235	5.81573	1328.13	3529.57	-0.24946	2.29741	2201.43	2.54687	38.4333	76	-0.24946	2.29741	37.5667	2.54687	0	89.7883	-0.566685	1.61877	89.7883	2.18545	1109.2	1633.57	0.142777	1.37323	524.367	1.23046	wetl	tree
957	Angiosperm	Polygonaceae	Coccoloba	Coccoloba paraensis	Coccoloba paraensis Meisn.	32	38751	4.58828	1258	2813.53	-0.330598	1.46902	1555.53	1.79962	17	68.9667	-0.330598	1.46902	51.9667	1.79962	0	39.2307	-0.566685	0.388192	39.2307	0.954877	946	1703.63	-0.240182	1.53765	757.633	1.77783	wetl	shrub/ tree/ liana
958	Angiosperm	Polygonaceae	Coccoloba	Coccoloba paraguariensis	Coccoloba paraguariensis Lindau	31	149492	5.17462	973.8	1757.87	-0.659394	0.247705	784.067	0.907098	33	64.7	-0.659394	0.247705	31.7	0.907098	0	32.2407	-0.566685	0.218055	32.2407	0.78474	823.433	1334.83	-0.527792	0.672239	511.4	1.20003	Notwetl	shrub/ tree
959	Angiosperm	Polygonaceae	Coccoloba	Coccoloba peruviana	Coccoloba peruviana Lindau	51	303729	5.48249	1673.87	2857.87	0.150524	1.52031	1184	1.36979	19	55	0.150524	1.52031	36	1.36979	0	54.5882	-0.566685	0.761994	54.5882	1.32868	1237	1686.87	0.442667	1.49831	449.867	1.05564	wetl	tree
960	Angiosperm	Polygonaceae	Coccoloba	Coccoloba savannarum	Coccoloba savannarum Standl.	11	9654	3.98471	1168	2204.1	-0.434721	0.763959	1036.1	1.19868	57.4333	83.2667	-0.434721	0.763959	25.8333	1.19868	0	82.9123	-0.566685	1.4514	82.9123	2.01809	961	1323	-0.204983	0.644471	362	0.849455	Notwetl	shrub/ tree
961	Angiosperm	Polygonaceae	Coccoloba	Coccoloba striata	Coccoloba striata Benth.	92	547970	5.73876	1024.17	2091.63	-0.601124	0.633845	1067.47	1.23497	19	71.2333	-0.601124	0.633845	52.2333	1.23497	0	67.004	-0.566685	1.06419	67.004	1.63088	865.467	1305.83	-0.429158	0.604189	440.367	1.03335	Notwetl	shrub/ tree
962	Angiosperm	Polygonaceae	Coccoloba	Coccoloba tenuiflora	Coccoloba tenuiflora Lindau	4	1119	3.04883	1216	1755	-0.379189	0.244388	539	0.623577	48	74	-0.379189	0.244388	26	0.623577	0.454005	20.3572	-0.555634	-0.0711888	19.9032	0.484445	1028	1242	-0.0477638	0.4544	214	0.502164	Notwetl	tree/ liana
963	Angiosperm	Polygonaceae	Coccoloba	Coccoloba wurdackii	Coccoloba wurdackii R.A.Howard	14	24494	4.38906	1790.33	4595.67	0.285266	3.5308	2805.33	3.24553	23	52.3333	0.285266	3.5308	29.3333	3.24553	0	8.75198	-0.566685	-0.353661	8.75198	0.213024	1311.33	1988	0.617095	2.20493	676.667	1.58784	Notwetl	shrub/ liana
964	Angiosperm	Bixaceae	Cochlospermum	Cochlospermum orinocense	Cochlospermum orinocense (Kunth) Steud.	274	5096756	6.70729	1631.67	2880.73	0.101702	1.54677	1249.07	1.44506	28	76	0.101702	1.54677	48	1.44506	0	33.344	-0.566685	0.244908	33.344	0.811593	1171.47	1639.8	0.288889	1.38786	468.333	1.09897	wetl	tree
965	Angiosperm	Bixaceae	Cochlospermum	Cochlospermum vitifolium	Cochlospermum vitifolium (Willd.) Spreng.	932	3829364	6.58313	652	2421.67	-1.03169	1.01567	1769.67	2.04735	54	110	-1.03169	1.01567	56	2.04735	0	58.5422	-0.566685	0.858234	58.5422	1.42492	549.167	1358.83	-1.17137	0.728556	809.667	1.89993	Notwetl	shrub/ tree
966	Angiosperm	Leguminosae	Cojoba	Cojoba arborea	Cojoba arborea (L.) Britton & Rose	475	985065	5.99346	1272.8	3458	-0.313476	2.21461	2185.2	2.52809	47.5667	93	-0.313476	2.21461	45.4333	2.52809	0	88.3893	-0.566685	1.58471	88.3893	2.1514	968	1509.43	-0.188557	1.08195	541.433	1.27051	Notwetl	tree
967	Angiosperm	Leguminosae	Cojoba	Cojoba chazutensis	Cojoba chazutensis (Standl.) L.Rico	12	8341	3.92122	845.533	2192	-0.807787	0.74996	1346.47	1.55775	28.9333	68.4667	-0.807787	0.74996	39.5333	1.55775	0	184.037	-0.566685	3.91278	184.037	4.47946	716.333	1636.87	-0.779108	1.38098	920.533	2.16009	Notwetl	tree
968	Angiosperm	Leguminosae	Cojoba	Cojoba rufescens	Cojoba rufescens (Benth.) Britton & Rose	246	312113	5.49431	2035.07	3977	0.568402	2.81505	1941.93	2.24665	45	74.7333	0.568402	2.81505	29.7333	2.24665	0	91.1676	-0.566685	1.65234	91.1676	2.21902	1147	1580	0.231477	1.24754	433	1.01606	Notwetl	tree
969	Angiosperm	Rhamnaceae	Colubrina	Colubrina amazonica	Colubrina amazonica W.Palacios	17	19835	4.29743	3001.17	3375.33	1.6861	2.11898	374.167	0.432879	14	22.0667	1.6861	2.11898	8.06667	0.432879	0	19.2715	-0.566685	-0.0976168	19.2715	0.469068	1633.63	1656.03	1.37339	1.42595	22.4	0.0525629	Notwetl	tree
970	Angiosperm	Rhamnaceae	Colubrina	Colubrina arborescens	Colubrina arborescens (Mill.) Sarg.	277	489140	5.68943	926.867	1923.8	-0.713691	0.439676	996.933	1.15337	50	88.1333	-0.713691	0.439676	38.1333	1.15337	0	25.22	-0.566685	0.047171	25.22	0.613856	786.867	1341.27	-0.613598	0.687335	554.4	1.30093	wetl	tree
971	Angiosperm	Rhamnaceae	Colubrina	Colubrina elliptica	Colubrina elliptica (Sw.) Brizicky & W.L.Stern	265	496186	5.69564	553	1258.93	-1.14622	-0.329519	705.933	0.816705	57.7333	102	-1.14622	-0.329519	44.2667	0.816705	0	80.908	-0.566685	1.40262	80.908	1.9693	467	1004.27	-1.36418	-0.103455	537.267	1.26073	Notwetl	tree
972	Angiosperm	Rhamnaceae	Colubrina	Colubrina glandulosa	Colubrina glandulosa Perkins	222	1726800	6.23724	1224.83	2630.97	-0.368969	1.25781	1406.13	1.62678	27.3667	75	-0.368969	1.25781	47.6333	1.62678	0	63.4361	-0.566685	0.977352	63.4361	1.54404	1002	1400	-0.108774	0.825156	398	0.933931	wetl	tree
973	Angiosperm	Rhamnaceae	Colubrina	Colubrina retusa	Colubrina retusa (Pittier) R.S.Cowan	282	3206086	6.50598	982.067	2087.87	-0.64983	0.629487	1105.8	1.27932	21	78	-0.64983	0.629487	57	1.27932	0	54.8568	-0.566685	0.768532	54.8568	1.33522	831.6	1422	-0.508628	0.876781	590.4	1.38541	wetl	tree
974	Angiosperm	Rhamnaceae	Colubrina	Colubrina spinosa	Colubrina spinosa Donn.Sm.	235	62761	4.79769	2441.8	4398.47	1.03896	3.30265	1956.67	2.2637	25	59	1.03896	3.30265	34	2.2637	0	52.7444	-0.566685	0.717115	52.7444	1.2838	1336.53	1580	0.676228	1.24754	243.467	0.571309	wetl	tree
975	Angiosperm	Combretaceae	Combretum	Combretum frangulifolium	Combretum frangulifolium Kunth	18	38326	4.58349	1420.8	2316.87	-0.142253	0.89442	896.067	1.03667	68.0667	90	-0.142253	0.89442	21.9333	1.03667	0	16.2752	-0.566685	-0.170546	16.2752	0.396139	1072.33	1370.2	0.056267	0.755229	297.867	0.698962	wetl	shrub/ tree
976	Angiosperm	Combretaceae	Combretum	Combretum leprosum	Combretum leprosum Mart.	488	2861193	6.45655	718.967	1534.13	-0.954214	-0.0111355	815.167	0.943079	51.9667	106	-0.954214	-0.0111355	54.0333	0.943079	0	54.8582	-0.566685	0.768566	54.8582	1.33525	607	1220.03	-1.03567	0.402854	613.033	1.43852	wetl	liana/ tree
977	Angiosperm	Myristicaceae	Compsoneura	Compsoneura capitellata	Compsoneura capitellata (A.DC.) Warb.	213	1045960	6.01952	2377.2	3912.53	0.964221	2.74047	1535.33	1.77625	14	42.5333	0.964221	2.74047	28.5333	1.77625	0	47.2676	-0.566685	0.58381	47.2676	1.15049	1507.4	1694	1.07718	1.51504	186.6	0.437868	wetl	tree
978	Angiosperm	Myristicaceae	Compsoneura	Compsoneura mutisii	Compsoneura mutisii A.C.Sm.	122	431067	5.63454	2305.33	4298.17	0.881077	3.18662	1992.83	2.30554	25	53.3333	0.881077	3.18662	28.3333	2.30554	0	108.83	-0.566685	2.08224	108.83	2.64893	1367.33	1660.17	0.748502	1.43565	292.833	0.687151	Notwetl	tree
979	Angiosperm	Myristicaceae	Compsoneura	Compsoneura racemosa	Compsoneura racemosa Ducke	5	2160	3.33445	2157	2786	0.709468	1.43717	629	0.7277	23	74	0.709468	1.43717	51	0.7277	0	18.5434	-0.566685	-0.115338	18.5434	0.451347	1373	1635	0.761799	1.3766	262	0.614799	Notwetl	shrub/ tree
980	Angiosperm	Myristicaceae	Compsoneura	Compsoneura sprucei	Compsoneura sprucei (A.DC.) Warb.	364	1745044	6.24181	2364.63	4120.03	0.949682	2.98053	1755.4	2.03085	17	63	0.949682	2.98053	46	2.03085	0	64.9884	-0.566685	1.01514	64.9884	1.58182	1317.57	1686	0.631722	1.49627	368.433	0.864551	wetl	shrub/ tree
981	Angiosperm	Myristicaceae	Compsoneura	Compsoneura ulei	Compsoneura ulei Warb.	321	2432984	6.38614	1822.2	2616.67	0.322133	1.24126	794.467	0.91913	34.3667	77	0.322133	1.24126	42.6333	0.91913	0	24.404	-0.566685	0.0273095	24.404	0.593994	1250.73	1528.63	0.474893	1.127	277.9	0.652109	wetl	shrub/ tree
982	Angiosperm	Euphorbiaceae	Conceveiba	Conceveiba guianensis	Conceveiba guianensis Aubl.	379	5646064	6.75175	1817.87	3252.13	0.31712	1.97644	1434.27	1.65932	19	69	0.31712	1.97644	50	1.65932	0	23.8712	-0.566685	0.0143411	23.8712	0.581026	1289.73	1667	0.566409	1.45169	377.267	0.885279	wetl	shrub/ tree
983	Angiosperm	Euphorbiaceae	Conceveiba	Conceveiba krukoffii	Conceveiba krukoffii Steyerm.	12	44414	4.64752	2172.87	3067	0.727825	1.76226	894.133	1.03444	20.8667	71.2	0.727825	1.76226	50.3333	1.03444	0	25.1181	-0.566685	0.0446902	25.1181	0.611375	1387	1667	0.794651	1.45169	280	0.657037	Notwetl	shrub/ tree
984	Angiosperm	Euphorbiaceae	Conceveiba	Conceveiba latifolia	Conceveiba latifolia Benth.	8	7294	3.86297	2179.47	3110.87	0.73546	1.81301	931.4	1.07755	19	71.3333	0.73546	1.81301	52.3333	1.07755	0	25.0452	-0.566685	0.042917	25.0452	0.609602	1384.67	1734.67	0.789176	1.61047	350	0.821296	Notwetl	tree
985	Angiosperm	Euphorbiaceae	Conceveiba	Conceveiba martiana	Conceveiba martiana Baill.	95	562845	5.75039	2057.6	3215.8	0.594471	1.93441	1158.2	1.33994	19	59.5333	0.594471	1.93441	40.5333	1.33994	0	11.1723	-0.566685	-0.294751	11.1723	0.271934	1347	1708.13	0.700789	1.54821	361.133	0.847421	wetl	shrub/ tree
986	Angiosperm	Euphorbiaceae	Conceveiba	Conceveiba maynasensis	Conceveiba maynasensis Secco	8	5600	3.74819	2369.93	2856.87	0.955814	1.51915	486.933	0.56334	16.0667	21	0.955814	1.51915	4.93333	0.56334	0	6.49432	-0.566685	-0.408613	6.49432	0.158072	1685.13	1708.8	1.49424	1.54977	23.6667	0.0555352	Notwetl	tree
987	Angiosperm	Euphorbiaceae	Conceveiba	Conceveiba prealta	Conceveiba prealta (Croizat) Punt ex J.Murillo	3	1887	3.27577	2191	2377	0.748803	0.96399	186	0.215186	54	56	0.748803	0.96399	2	0.215186	0	3.26398	-0.566685	-0.487239	3.26398	0.0794454	1410	1430	0.848622	0.895553	20	0.0469312	Notwetl	tree
988	Angiosperm	Euphorbiaceae	Conceveiba	Conceveiba rhytidocarpa	Conceveiba rhytidocarpa MÃ¼ll.Arg.	105	474983	5.67668	2460	3487.5	1.06001	2.24874	1027.5	1.18873	15	45	1.06001	2.24874	30	1.18873	0	14.8486	-0.566685	-0.205269	14.8486	0.361415	1588	1697.83	1.26631	1.52404	109.833	0.25773	Notwetl	tree
989	Angiosperm	Euphorbiaceae	Conceveiba	Conceveiba terminalis	Conceveiba terminalis (Baill.) MÃ¼ll.Arg.	84	1379416	6.1397	1854.47	3113.47	0.359463	1.81602	1259	1.45656	18	64.4333	0.359463	1.81602	46.4333	1.45656	0	32.6917	-0.566685	0.229033	32.6917	0.795718	1337.37	1716.13	0.678184	1.56698	378.767	0.888799	Notwetl	shrub/ tree
990	Angiosperm	Euphorbiaceae	Conceveiba	Conceveiba tristigmata	Conceveiba tristigmata J.Murillo	18	17665	4.24711	2817	3713.4	1.47303	2.51009	896.4	1.03706	24	33	1.47303	2.51009	9	1.03706	0	48.3779	-0.566685	0.610836	48.3779	1.17752	1558	1757	1.19591	1.66288	199	0.466965	Notwetl	tree
991	Angiosperm	Rutaceae	Conchocarpus	Conchocarpus fanshawei	Conchocarpus fanshawei (Sandwith) Kallunki & Pirani	10	2829	3.45163	1922	3127.07	0.437593	1.83175	1205.07	1.39416	40	71.0667	0.437593	1.83175	31.0667	1.39416	3.85827	36.3904	-0.472774	0.319059	32.5321	0.791833	1268	1503.8	0.51541	1.06873	235.8	0.553319	Notwetl	shrub/ tree
992	Angiosperm	Rutaceae	Conchocarpus	Conchocarpus grandis	Conchocarpus grandis Kallunki	8	2514	3.40037	1456.93	2143.87	-0.100449	0.694274	686.933	0.794723	74	89.9333	-0.100449	0.694274	15.9333	0.794723	14.0857	46.4394	-0.223838	0.563653	32.3537	0.787491	1024.47	1362.4	-0.056055	0.736926	337.933	0.792981	wetl	tree
993	Angiosperm	Rutaceae	Conchocarpus	Conchocarpus guyanensis	Conchocarpus guyanensis (Pulle) Kallunki & Pirani	58	107930	5.03314	1968.4	3861.53	0.491274	2.68147	1893.13	2.19019	25.6	78	0.491274	2.68147	52.4	2.19019	0	41.516	-0.566685	0.443816	41.516	1.0105	1210.73	1563.93	0.381031	1.20984	353.2	0.828805	Notwetl	tree
994	Angiosperm	Rutaceae	Conchocarpus	Conchocarpus ramiflorus	Conchocarpus ramiflorus (Spruce ex Engl.) Kallunki & Pirani	15	17403	4.24062	2218.33	2969.8	0.780426	1.64981	751.467	0.869383	18	74.2333	0.780426	1.64981	56.2333	0.869383	0	20.4327	-0.566685	-0.0693515	20.4327	0.497333	1388.33	1696.77	0.79778	1.52154	308.433	0.723757	Notwetl	shrub/ tree
995	Angiosperm	Rutaceae	Conchocarpus	Conchocarpus rubrus	Conchocarpus rubrus (A.St.-Hil.) Bruniera & Groppo	33	117135	5.06869	962.1	1384.57	-0.672929	-0.184171	422.467	0.488758	28.8333	64.3333	-0.672929	-0.184171	35.5	0.488758	0	84.0404	-0.566685	1.47886	84.0404	2.04555	814.267	1148.43	-0.549302	0.23484	334.167	0.784142	Notwetl	tree
996	Angiosperm	Rutaceae	Conchocarpus	Conchocarpus toxicarius	Conchocarpus toxicarius (Spruce ex Engl.) Kallunki & Pirani	18	23103	4.36367	2207.53	3112.53	0.767931	1.81494	905	1.04701	17.9667	75.2667	0.767931	1.81494	57.3	1.04701	0	20.4327	-0.566685	-0.0693515	20.4327	0.497333	1342	1671.1	0.689056	1.46131	329.1	0.772253	Notwetl	shrub/ tree
997	Angiosperm	Rutaceae	Conchocarpus	Conchocarpus transitionalis	Conchocarpus transitionalis (Rizzini) Kallunki & Pirani	23	68630	4.83651	1653.53	2512.27	0.127	1.12048	858.733	0.993481	44	58.5333	0.127	1.12048	14.5333	0.993481	0	16.1456	-0.566685	-0.173701	16.1456	0.392984	1255.2	1574.13	0.485375	1.23377	318.933	0.748396	Notwetl	shrub/ tree
998	Angiosperm	Rhamnaceae	Condalia	Condalia weberbaueri	Condalia weberbaueri Perkins	12	13149	4.11889	526.6	1444.33	-1.17677	-0.115026	917.733	1.06174	30.2667	108.867	-1.17677	-0.115026	78.6	1.06174	4.81321	257.922	-0.449531	5.71114	253.109	6.16067	446.933	1214.27	-1.41127	0.389322	767.333	1.80059	Notwetl	tree
999	Angiosperm	Rubiaceae	Condaminea	Condaminea corymbosa	Condaminea corymbosa (Ruiz & Pav.) DC.	308	734331	5.86589	1168.43	3520.6	-0.434219	2.28704	2352.17	2.72126	17	67	-0.434219	2.28704	50	2.72126	0	164.329	-0.566685	3.43308	164.329	3.99976	980	1625.47	-0.160399	1.35423	645.467	1.51463	Notwetl	tree
1000	Angiosperm	Connaraceae	Connarus	Connarus elsae	Connarus elsae Forero	6	1890	3.27646	1459	3671	-0.0980584	2.46104	2212	2.5591	22	41	-0.0980584	2.46104	19	2.5591	0.330004	13.2491	-0.558652	-0.244201	12.9191	0.314451	1225	1622	0.414508	1.34609	397	0.931584	Notwetl	tree
1001	Angiosperm	Connaraceae	Connarus	Connarus erianthus	Connarus erianthus Benth. ex Baker	40	390220	5.59131	1908.6	2820.13	0.422091	1.47666	911.533	1.05457	20	70	0.422091	1.47666	50	1.05457	0	19.7972	-0.566685	-0.0848195	19.7972	0.481865	1215.73	1687	0.392764	1.49862	471.267	1.10586	Notwetl	shrub/ tree
1002	Angiosperm	Connaraceae	Connarus	Connarus fasciculatus	Connarus fasciculatus (DC.) Planch.	113	1738920	6.24028	2111.83	2937.83	0.657214	1.61283	826	0.955612	17	60	0.657214	1.61283	43	0.955612	0	22.8387	-0.566685	-0.0107905	22.8387	0.555894	1354	1701.83	0.717215	1.53343	347.833	0.816212	wetl	tree
1003	Angiosperm	Connaraceae	Connarus	Connarus incomptus	Connarus incomptus Planch.	41	146867	5.16692	1283	2070.53	-0.301675	0.609434	787.533	0.911109	55	88.6333	-0.301675	0.609434	33.6333	0.911109	0	20.6782	-0.566685	-0.0633773	20.6782	0.503307	972	1305.77	-0.179171	0.604032	333.767	0.783203	wetl	shrub/ tree
1004	Angiosperm	Connaraceae	Connarus	Connarus marlenei	Connarus marlenei Forero	16	7330	3.8651	1935	2486	0.452633	1.09009	551	0.63746	41.2	57.7333	0.452633	1.09009	16.5333	0.63746	0	22.7455	-0.566685	-0.0130587	22.7455	0.553626	1266	1435	0.510717	0.907286	169	0.396569	wetl	shrub/ tree/ liana
1005	Angiosperm	Connaraceae	Connarus	Connarus martii	Connarus martii G.Schellenb.	12	18681	4.2714	1645.2	2407.53	0.117359	0.999314	762.333	0.881955	56	74.6667	0.117359	0.999314	18.6667	0.881955	0	75.4267	-0.566685	1.2692	75.4267	1.83589	1267.47	1417	0.514159	0.865048	149.533	0.350889	wetl	tree/ liana
1006	Angiosperm	Connaraceae	Connarus	Connarus patrisii	Connarus patrisii (DC.) Planch.	35	197673	5.29595	1476	3152.33	-0.0783908	1.86098	1676.33	1.93938	17.3333	81	-0.0783908	1.86098	63.6667	1.93938	0	10.183	-0.566685	-0.318829	10.183	0.247855	1044	1689.67	-0.0102188	1.50488	645.667	1.5151	Notwetl	tree/ liana
1007	Angiosperm	Connaraceae	Connarus	Connarus perrottetii	Connarus perrottetii (DC.) Planch.	118	1198140	6.07851	1645.8	2570.7	0.118053	1.18808	924.9	1.07003	44	79	0.118053	1.18808	35	1.07003	0	42.3125	-0.566685	0.463204	42.3125	1.02989	1207.97	1449.1	0.374539	0.940372	241.133	0.565834	wetl	tree
1008	Angiosperm	Connaraceae	Connarus	Connarus rigidus	Connarus rigidus Forero	65	666457	5.82377	2098.33	3158.93	0.641596	1.86862	1060.6	1.22702	33	67.9333	0.641596	1.86862	34.9333	1.22702	0	10.423	-0.566685	-0.312988	10.423	0.253696	1334.4	1650.03	0.671222	1.41187	315.633	0.740652	wetl	shrub/ tree/ liana
1009	Angiosperm	Connaraceae	Connarus	Connarus venezuelanus	Connarus venezuelanus Baill.	91	375887	5.57506	1274.7	2685.7	-0.311278	1.32113	1411	1.63241	58	89.6333	-0.311278	1.32113	31.6333	1.63241	0	23.9058	-0.566685	0.0151824	23.9058	0.581867	1048.37	1458.27	2.77945e-05	0.961883	409.9	0.961855	wetl	tree
1010	Angiosperm	Melastomataceae	Conostegia	Conostegia cuatrecasii	Conostegia cuatrecasii Gleason	80	236759	5.37431	1772.17	5351.83	0.264249	4.40562	3579.67	4.14137	25	78	0.264249	4.40562	53	4.14137	0	124.226	-0.566685	2.45697	124.226	3.02365	1045.33	1584.83	-0.0070901	1.25888	539.5	1.26597	Notwetl	tree
1011	Angiosperm	Melastomataceae	Conostegia	Conostegia montana	Conostegia montana (Sw.) D.Don ex DC.	325	527306	5.72206	1916.13	4239	0.430806	3.11817	2322.87	2.68736	25.4667	71	0.430806	3.11817	45.5333	2.68736	0	106.197	-0.566685	2.01816	106.197	2.58484	1124.4	1572.6	0.178445	1.23017	448.2	1.05173	Notwetl	tree
1012	Angiosperm	Melastomataceae	Conostegia	Conostegia superba	Conostegia superba D.Don ex Naudin	130	275111	5.43951	1590.8	4202.2	0.054423	3.07559	2611.4	3.02117	17.8667	75.1333	0.054423	3.07559	57.2667	3.02117	0	101.275	-0.566685	1.89836	101.275	2.46504	1177.13	1583.53	0.302186	1.25583	406.4	0.953642	Notwetl	tree
1013	Angiosperm	Leguminosae	Copaifera	Copaifera camibar	Copaifera camibar Poveda, N.Zamora & P.E.SÃ¡nchez	38	6553	3.81644	2909.77	4442.87	1.58036	3.35402	1533.1	1.77367	53	66.1	1.58036	3.35402	13.1	1.77367	3.56398	88.0402	-0.479937	1.57622	84.4762	2.05615	1425	1647.03	0.88382	1.40483	222.033	0.521014	Notwetl	tree
1014	Angiosperm	Leguminosae	Copaifera	Copaifera duckei	Copaifera duckei Dwyer	27	228157	5.35823	908.667	2336.03	-0.734747	0.916595	1427.37	1.65134	54.3	95.6333	-0.734747	0.916595	41.3333	1.65134	0	39.5441	-0.566685	0.395819	39.5441	0.962504	766.9	1397.4	-0.660451	0.819055	630.5	1.47951	Notwetl	tree
1015	Angiosperm	Leguminosae	Copaifera	Copaifera glycycarpa	Copaifera glycycarpa Ducke	11	58182	4.76479	1618	2601.33	0.0858911	1.22352	983.333	1.13763	54.1	77	0.0858911	1.22352	22.9	1.13763	0	62.3234	-0.566685	0.95027	62.3234	1.51695	1171	1462	0.287794	0.970643	291	0.682849	wetl	tree
1016	Angiosperm	Leguminosae	Copaifera	Copaifera guyanensis	Copaifera guyanensis Desf.	26	132973	5.12376	1575.53	2647	0.0367608	1.27636	1071.47	1.2396	32.6	64.8	0.0367608	1.27636	32.2	1.2396	0	18.5574	-0.566685	-0.114998	18.5574	0.451687	1125.53	1577.13	0.181104	1.24081	451.6	1.05971	wetl	tree
1017	Angiosperm	Leguminosae	Copaifera	Copaifera langsdorffii	Copaifera langsdorffii Desf.	475	3369214	6.52753	887.767	1651.4	-0.758927	0.124532	763.633	0.883459	46.5333	88	-0.758927	0.124532	41.4667	0.883459	0	65.253	-0.566685	1.02157	65.253	1.58826	748	1210.23	-0.7048	0.379858	462.233	1.08466	wetl	tree
1018	Angiosperm	Leguminosae	Copaifera	Copaifera martii	Copaifera martii Hayne	214	2572133	6.41029	871	2209	-0.778324	0.769628	1338	1.54795	58	96.4333	-0.778324	0.769628	38.4333	1.54795	0	59.4533	-0.566685	0.880411	59.4533	1.4471	734.567	1325.43	-0.736323	0.650181	590.867	1.3865	wetl	tree
1019	Angiosperm	Leguminosae	Copaifera	Copaifera multijuga	Copaifera multijuga Hayne	109	524049	5.71937	1758.67	2639.83	0.24863	1.26807	881.167	1.01943	36	66.6667	0.24863	1.26807	30.6667	1.01943	0	18.5656	-0.566685	-0.114797	18.5656	0.451888	1259.17	1540.83	0.494683	1.15563	281.667	0.660948	wetl	tree
1020	Angiosperm	Leguminosae	Copaifera	Copaifera officinalis	Copaifera officinalis (Jacq.) L.	22	92545	4.96635	1367.33	2777.67	-0.204109	1.42753	1410.33	1.63164	17.9333	84.6	-0.204109	1.42753	66.6667	1.63164	0	30.5806	-0.566685	0.177649	30.5806	0.744334	1053	1545.6	0.0109002	1.16682	492.6	1.15592	wetl	tree
1021	Angiosperm	Leguminosae	Copaifera	Copaifera paupera	Copaifera paupera (Herzog) Dwyer	16	3828	3.58297	1430.73	2700.07	-0.130761	1.33775	1269.33	1.46851	42.5333	77	-0.130761	1.33775	34.4667	1.46851	0	26.6762	-0.566685	0.0826156	26.6762	0.6493	1150.27	1617.27	0.239142	1.33499	467	1.09584	Notwetl	tree
1022	Angiosperm	Leguminosae	Copaifera	Copaifera piresii	Copaifera piresii Ducke	7	2240	3.35025	1620	2437	0.0882049	1.0334	817	0.9452	58	81	0.0882049	1.0334	23	0.9452	0	22.6877	-0.566685	-0.0144651	22.6877	0.552219	1128	1409	0.186892	0.846275	281	0.659383	Notwetl	shrub/ tree
1023	Angiosperm	Leguminosae	Copaifera	Copaifera pubiflora	Copaifera pubiflora Benth.	59	394998	5.59659	1382.17	2679.17	-0.186948	1.31357	1297	1.50052	48.1667	85	-0.186948	1.31357	36.8333	1.50052	0	17.2489	-0.566685	-0.146845	17.2489	0.419839	1064	1471.67	0.0367123	0.993326	407.667	0.956614	wetl	tree
1024	Angiosperm	Leguminosae	Copaifera	Copaifera reticulata	Copaifera reticulata Ducke	84	493700	5.69346	1377.13	2924.73	-0.192771	1.59767	1547.6	1.79044	40	73	-0.192771	1.59767	33	1.79044	0	53.9467	-0.566685	0.746379	53.9467	1.31306	1138.27	1606.2	0.210984	1.30902	467.933	1.09803	wetl	tree
1025	Angiosperm	Leguminosae	Copaifera	Copaifera venezuelana	Copaifera venezuelana Harms & Pittier	6	1031	3.01326	2643	2867	1.27173	1.53088	224	0.259149	21	39	1.27173	1.53088	18	0.259149	0	4.55799	-0.566685	-0.455743	4.55799	0.110942	1540	1625	1.15367	1.35313	85	0.199458	Notwetl	tree
1026	Angiosperm	Boraginaceae	Cordia	Cordia alliodora	Cordia alliodora (Ruiz & Pav.) Cham.	1295	5922978	6.77254	919.5	3227.5	-0.722214	1.94795	2308	2.67016	38.1667	108	-0.722214	1.94795	69.8333	2.67016	0	67.9295	-0.566685	1.08672	67.9295	1.65341	776.333	1540	-0.638315	1.15367	763.667	1.79199	wetl	tree
1027	Angiosperm	Boraginaceae	Cordia	Cordia bicolor	Cordia bicolor A.DC.	350	3099529	6.4913	1474.2	3355.87	-0.0804733	2.09646	1881.67	2.17693	39	74.1333	-0.0804733	2.09646	35.1333	2.17693	0	53.9832	-0.566685	0.747267	53.9832	1.31395	1150.93	1572.4	0.240707	1.2297	421.467	0.988997	wetl	tree
1028	Angiosperm	Boraginaceae	Cordia	Cordia chamissoniana	Cordia chamissoniana Chodat	8	2630	3.41996	911.667	2794.2	-0.731277	1.44665	1882.53	2.17793	21.2667	75	-0.731277	1.44665	53.7333	2.17793	0	21.7974	-0.566685	-0.0361352	21.7974	0.530549	758.867	1615.53	-0.679301	1.33092	856.667	2.01022	Notwetl	tree
1029	Angiosperm	Boraginaceae	Cordia	Cordia collococca	Cordia collococca L.	189	1193278	6.07674	1095.83	3209.37	-0.518211	1.92697	2113.53	2.44518	33.7	94.8667	-0.518211	1.92697	61.1667	2.44518	0	67.9126	-0.566685	1.08631	67.9126	1.65299	905.567	1633.73	-0.335061	1.37363	728.167	1.70869	wetl	tree
1030	Angiosperm	Boraginaceae	Cordia	Cordia colombiana	Cordia colombiana Killip	24	230019	5.36176	1481	4539.67	-0.0726063	3.46601	3058.67	3.53862	18	41.3333	-0.0726063	3.46601	23.3333	3.53862	0	79.9545	-0.566685	1.37941	79.9545	1.94609	1235	1617	0.437974	1.33436	382	0.896386	Notwetl	tree
1031	Angiosperm	Boraginaceae	Cordia	Cordia cymosa	Cordia cymosa (Donn.Sm.) Standl.	132	168133	5.22565	2389.47	4163.2	0.978412	3.03047	1773.73	2.05206	27	67	0.978412	3.03047	40	2.05206	0	95.601	-0.566685	1.76025	95.601	2.32693	1210	1579	0.37931	1.24519	369	0.86588	Notwetl	tree
1032	Angiosperm	Boraginaceae	Cordia	Cordia decipiens	Cordia decipiens I.M.Johnst.	24	169002	5.22789	1737.67	2568.33	0.224335	1.18535	830.667	0.961011	35	75.6667	0.224335	1.18535	40.6667	0.961011	0	25.6636	-0.566685	0.0579686	25.6636	0.624653	1245	1547	0.46144	1.1701	302	0.708661	Notwetl	tree
1033	Angiosperm	Boraginaceae	Cordia	Cordia eriostigma	Cordia eriostigma Pittier	120	183739	5.2642	1565.2	3251.73	0.024806	1.97598	1686.53	1.95118	42	78.1667	0.024806	1.97598	36.1667	1.95118	0	101.807	-0.566685	1.91129	101.807	2.47797	1042.07	1450.07	-0.0147555	0.942641	408	0.957396	wetl	tree
1034	Angiosperm	Boraginaceae	Cordia	Cordia exaltata	Cordia exaltata Lam.	266	3589604	6.55505	1846	2928.23	0.349668	1.60172	1082.23	1.25205	32.7667	76.2333	0.349668	1.60172	43.4667	1.25205	0	21.1692	-0.566685	-0.0514261	21.1692	0.515258	1235	1576.8	0.437974	1.24003	341.8	0.802054	wetl	tree
1035	Angiosperm	Boraginaceae	Cordia	Cordia fallax	Cordia fallax I.M.Johnst.	31	111526	5.04738	1340.4	3050.53	-0.235269	1.74321	1710.13	1.97848	20	80	-0.235269	1.74321	60	1.97848	0	84.4469	-0.566685	1.48876	84.4469	2.05544	1013.4	1639.4	-0.0820236	1.38692	626	1.46895	Notwetl	tree
1036	Angiosperm	Boraginaceae	Cordia	Cordia goeldiana	Cordia goeldiana Huber	31	326049	5.51328	1741	2488.33	0.228192	1.09279	747.333	0.864601	40.4667	79.9	0.228192	1.09279	39.4333	0.864601	0	35.0784	-0.566685	0.287124	35.0784	0.853809	1253.47	1430.27	0.481307	0.896179	176.8	0.414872	wetl	tree
1037	Angiosperm	Boraginaceae	Cordia	Cordia hebeclada	Cordia hebeclada I.M.Johnst.	74	548976	5.73955	840.767	3490.7	-0.813302	2.25245	2649.93	3.06575	15	105.9	-0.813302	2.25245	90.9	3.06575	0	79.9727	-0.566685	1.37985	79.9727	1.94654	711.5	1672.4	-0.79045	1.46436	960.9	2.25481	wetl	tree
1038	Angiosperm	Boraginaceae	Cordia	Cordia kingstoniana	Cordia kingstoniana J.S.Mill.	63	375914	5.57509	1893.87	3011.6	0.405045	1.69817	1117.73	1.29312	16.3667	56.6333	0.405045	1.69817	40.2667	1.29312	0	14.058	-0.566685	-0.224512	14.058	0.342173	1340	1696.63	0.684363	1.52122	356.633	0.836861	wetl	tree
1039	Angiosperm	Boraginaceae	Cordia	Cordia laevifrons	Cordia laevifrons I.M.Johnst.	12	91810	4.96289	1701.8	2976.27	0.182841	1.65729	1274.47	1.47445	47.4667	74.3333	0.182841	1.65729	26.8667	1.47445	0	62.7988	-0.566685	0.961841	62.7988	1.52853	1141.2	1451.07	0.217867	0.944987	309.867	0.727121	Notwetl	tree
1040	Angiosperm	Boraginaceae	Cordia	Cordia laevior	Cordia laevior I.M.Johnst.	3	30625	4.48608	2157	2277	0.709468	0.848298	120	0.13883	50	74	0.709468	0.848298	24	0.13883	5.0281	17.9641	-0.444301	-0.129437	12.936	0.314864	1364	1373	0.74068	0.761799	9	0.021119	Notwetl	tree
1041	Angiosperm	Boraginaceae	Cordia	Cordia lomatoloba	Cordia lomatoloba I.M.Johnst.	72	342977	5.53526	1681.27	2766.07	0.159085	1.41411	1084.8	1.25502	24.7333	65	0.159085	1.41411	40.2667	1.25502	0	27.5946	-0.566685	0.104968	27.5946	0.671652	1232.53	1647.6	0.432186	1.40616	415.067	0.973979	wetl	tree
1042	Angiosperm	Boraginaceae	Cordia	Cordia lucidula	Cordia lucidula I.M.Johnst.	152	139935	5.14593	2479.27	4378.87	1.0823	3.27998	1899.6	2.19768	28	66	1.0823	3.27998	38	2.19768	0	95.4662	-0.566685	1.75697	95.4662	2.32365	1244.47	1580	0.460188	1.24754	335.533	0.787349	Notwetl	tree
1043	Angiosperm	Boraginaceae	Cordia	Cordia mexiana	Cordia mexiana I.M.Johnst.	19	175656	5.24466	1232.67	3861.93	-0.359907	2.68193	2629.27	3.04184	17.0667	58.5333	-0.359907	2.68193	41.4667	3.04184	0	50.7645	-0.566685	0.668925	50.7645	1.23561	1017.8	1698.2	-0.0716987	1.5249	680.4	1.5966	Notwetl	tree
1044	Angiosperm	Boraginaceae	Cordia	Cordia naidophila	Cordia naidophila I.M.Johnst.	70	472549	5.67445	1428.67	3425.53	-0.133151	2.17705	1996.87	2.3102	25	65.7333	-0.133151	2.17705	40.7333	2.3102	0	30.9767	-0.566685	0.187289	30.9767	0.753973	1078.73	1894.53	0.071285	1.98561	815.8	1.91432	wetl	tree
1045	Angiosperm	Boraginaceae	Cordia	Cordia nervosa	Cordia nervosa Lam.	31	33333	4.52287	1765.97	2968.7	0.257076	1.64854	1202.73	1.39146	41	74.6333	0.257076	1.64854	33.6333	1.39146	0	76.8735	-0.566685	1.30442	76.8735	1.8711	1262.93	1487	0.503521	1.02931	224.067	0.525786	Notwetl	tree
1046	Angiosperm	Boraginaceae	Cordia	Cordia nodosa	Cordia nodosa Lam.	1287	7303623	6.86354	1611	3271.67	0.0777927	1.99904	1660.67	1.92125	18	70	0.0777927	1.99904	52	1.92125	0	40.6212	-0.566685	0.422036	40.6212	0.988721	1159.27	1656.73	0.260261	1.4276	497.467	1.16734	wetl	shrub/ tree
1047	Angiosperm	Boraginaceae	Cordia	Cordia panamensis	Cordia panamensis L.Riley	236	832541	5.92041	1482.93	3057.73	-0.0703696	1.75154	1574.8	1.82191	39	91.5333	-0.0703696	1.75154	52.5333	1.82191	0	60.9606	-0.566685	0.917099	60.9606	1.48378	1073.47	1473.67	0.0589264	0.99802	400.2	0.939093	Notwetl	tree
1048	Angiosperm	Boraginaceae	Cordia	Cordia panicularis	Cordia panicularis Rudge	36	100450	5.00195	1854	2827.53	0.358923	1.48522	973.533	1.1263	39	75.4	0.358923	1.48522	36.4	1.1263	0	17.7501	-0.566685	-0.134647	17.7501	0.432038	1297.8	1432.47	0.585338	0.901341	134.667	0.316003	wetl	tree
1049	Angiosperm	Boraginaceae	Cordia	Cordia ripicola	Cordia ripicola I.M.Johnst.	16	154627	5.18929	2041.2	3190	0.575498	1.90456	1148.8	1.32906	13.8667	50.1333	0.575498	1.90456	36.2667	1.32906	0	36.2728	-0.566685	0.316196	36.2728	0.88288	1372.8	1706.53	0.76133	1.54446	333.733	0.783125	wetl	tree
1050	Angiosperm	Boraginaceae	Cordia	Cordia sagotii	Cordia sagotii I.M.Johnst.	96	1172422	6.06908	1519.13	2849.77	-0.0284892	1.51094	1330.63	1.53943	32	70.4333	-0.0284892	1.51094	38.4333	1.53943	0	33.1475	-0.566685	0.240127	33.1475	0.806811	1130.57	1541	0.192915	1.15602	410.433	0.963106	wetl	tree
1051	Angiosperm	Boraginaceae	Cordia	Cordia scabrifolia	Cordia scabrifolia A.DC.	95	1088919	6.037	1754	2739.17	0.243232	1.38299	985.167	1.13975	33.3667	77.2333	0.243232	1.38299	43.8667	1.13975	0	27.9312	-0.566685	0.113161	27.9312	0.679845	1205.53	1620.7	0.368829	1.34304	415.167	0.974213	wetl	tree
1052	Angiosperm	Boraginaceae	Cordia	Cordia sellowiana	Cordia sellowiana Cham.	267	3085896	6.48938	1131	2147.2	-0.477527	0.69813	1016.2	1.17566	41	80	-0.477527	0.69813	39	1.17566	0	58.8454	-0.566685	0.865614	58.8454	1.4323	946	1348.6	-0.240182	0.704543	402.6	0.944725	wetl	tree
1053	Angiosperm	Boraginaceae	Cordia	Cordia sericicalyx	Cordia sericicalyx A.DC.	64	415142	5.6182	1321	2903	-0.257713	1.57253	1582	1.83024	21	77	-0.257713	1.57253	56	1.83024	0	56.2261	-0.566685	0.80186	56.2261	1.36854	1075.67	1611	0.0640889	1.32028	535.333	1.25619	Notwetl	tree
1054	Angiosperm	Boraginaceae	Cordia	Cordia sprucei	Cordia sprucei Mez	52	332519	5.52182	1605.87	2824.6	0.0718538	1.48182	1218.73	1.40997	32	67	0.0718538	1.48182	35	1.40997	0	25.0154	-0.566685	0.0421913	25.0154	0.608876	1167.87	1611.53	0.280442	1.32153	443.667	1.04109	wetl	tree
1055	Angiosperm	Boraginaceae	Cordia	Cordia tetrandra	Cordia tetrandra Aubl.	176	2019424	6.30523	1281.8	2848.93	-0.303064	1.50998	1567.13	1.81304	44.8667	85	-0.303064	1.50998	40.1333	1.81304	0	42.959	-0.566685	0.478939	42.959	1.04562	1027.87	1518.13	-0.0480767	1.10236	490.267	1.15044	wetl	tree
1056	Angiosperm	Boraginaceae	Cordia	Cordia toqueve	Cordia toqueve Aubl.	128	618374	5.79125	1120.47	2435.53	-0.489713	1.03171	1315.07	1.52142	41.7333	80	-0.489713	1.03171	38.2667	1.52142	0	60.7826	-0.566685	0.912765	60.7826	1.47945	912.067	1470	-0.319808	0.989416	557.933	1.30922	wetl	tree
1057	Angiosperm	Boraginaceae	Cordia	Cordia trichotoma	Cordia trichotoma (Vell.) ArrÃ¡b. ex Steud.	573	3266092	6.51403	655	1715.73	-1.02822	0.19896	1060.73	1.22718	19.2667	96	-1.02822	0.19896	76.7333	1.22718	0	83.5305	-0.566685	1.46645	83.5305	2.03313	552	1318	-1.16473	0.632738	766	1.79746	wetl	tree
1058	Angiosperm	Boraginaceae	Cordia	Cordia ucayaliensis	Cordia ucayaliensis I.M.Johnst.	107	1217910	6.08562	1501.37	3661.83	-0.0490438	2.45043	2160.47	2.49948	18	65	-0.0490438	2.45043	47	2.49948	0	22.3308	-0.566685	-0.0231532	22.3308	0.543531	1154.57	1678.27	0.249232	1.47813	523.7	1.22889	wetl	tree
1059	Angiosperm	Boraginaceae	Cordia	Cordia ulei	Cordia ulei I.M.Johnst.	23	66390	4.8221	1837.87	3040.4	0.340258	1.73149	1202.53	1.39123	13	69.4667	0.340258	1.73149	56.4667	1.39123	0	25.9658	-0.566685	0.0653244	25.9658	0.632009	1344.37	1689.6	0.694609	1.50472	345.233	0.810111	Notwetl	tree
1060	Angiosperm	Boraginaceae	Cordia	Cordia umbellifera	Cordia umbellifera Killip ex G.Agostini	5	16417	4.21529	904	1565	-0.740146	0.0245746	661	0.764721	70	85	-0.740146	0.0245746	15	0.764721	0	10.8943	-0.566685	-0.301517	10.8943	0.265167	763	1066	-0.669602	0.0414055	303	0.711008	Notwetl	tree
1061	Angiosperm	Rubiaceae	Cordiera	Cordiera garapatica	Cordiera garapatica (K. Schum.) Kuntze	41	68537	4.83593	2133.43	3296.7	0.682204	2.028	1163.27	1.3458	27.8	76	0.682204	2.028	48.2	1.3458	0	37.8822	-0.566685	0.355369	37.8822	0.922053	1192.5	1595.27	0.338245	1.28336	402.767	0.945116	Notwetl	shrub/ tree
1062	Angiosperm	Rubiaceae	Cordiera	Cordiera hadrantha	Cordiera hadrantha (Standl.) C.H.Perss. & Delprete	14	37987	4.57963	1885.33	2968	0.395173	1.64773	1082.67	1.25255	18.6667	66	0.395173	1.64773	47.3333	1.25255	0	9.50629	-0.566685	-0.335301	9.50629	0.231383	1341.67	1685.67	0.688274	1.49549	344	0.807216	wetl	shrub/ tree
1063	Angiosperm	Rubiaceae	Cordiera	Cordiera triflora	Cordiera triflora A.Rich. ex DC.	71	589833	5.77073	1079	3081.67	-0.537686	1.77923	2002.67	2.31692	41.7333	76.0667	-0.537686	1.77923	34.3333	2.31692	0	56.625	-0.566685	0.811569	56.625	1.37825	911.733	1604	-0.32059	1.30385	692.267	1.62444	wetl	tree
1064	Angiosperm	Lamiaceae	Cornutia	Cornutia odorata	Cornutia odorata (Poepp.) Poepp. ex Schau	24	546354	5.73747	1505.33	4589.33	-0.0444547	3.52347	3084	3.56793	29	92.3333	-0.0444547	3.52347	63.3333	3.56793	0	97.631	-0.566685	1.80966	97.631	2.37634	1014.33	1607	-0.0798335	1.31089	592.667	1.39073	Notwetl	tree
1065	Angiosperm	Lecythidaceae	Corythophora	Corythophora alta	Corythophora alta R.Knuth	60	151929	5.18164	2150.4	2512.73	0.701833	1.12102	362.333	0.419189	32	59.3333	0.701833	1.12102	27.3333	0.419189	0	14.3101	-0.566685	-0.218376	14.3101	0.348309	1363.47	1529	0.739429	1.12786	165.533	0.388434	wetl	tree
1066	Angiosperm	Lecythidaceae	Corythophora	Corythophora amapaensis	Corythophora amapaensis Pires ex S.A.Mori & Prance	38	49217	4.69212	2301.93	2997.33	0.877144	1.68166	695.4	0.804519	42	55.9333	0.877144	1.68166	13.9333	0.804519	0	32.0208	-0.566685	0.212703	32.0208	0.779388	1340	1420	0.684363	0.872088	80	0.187725	Notwetl	tree
1067	Angiosperm	Lecythidaceae	Corythophora	Corythophora labriculata	Corythophora labriculata (Eyma) S.A.Mori & Prance	7	2380	3.37658	1944	3088	0.463045	1.78656	1144	1.32351	41	63	0.463045	1.78656	22	1.32351	0.331	23.6653	-0.558628	0.00932887	23.3343	0.567957	1249	1636	0.470826	1.37894	387	0.908119	Notwetl	tree
1068	Angiosperm	Lecythidaceae	Corythophora	Corythophora rimosa	Corythophora rimosa W.A.Rodrigues	54	351704	5.54618	2189.33	2938.67	0.746875	1.61379	749.333	0.866915	34	55	0.746875	1.61379	21	0.866915	0	23.3023	-0.566685	0.000493786	23.3023	0.567178	1346.67	1519.33	0.700007	1.10518	172.667	0.405173	wetl	tree
1069	Angiosperm	Chrysobalanaceae	Couepia	Couepia bernardii	Couepia bernardii Prance	14	33748	4.52825	2287	2876	0.859867	1.54129	589	0.681423	15.6667	41.3333	0.859867	1.54129	25.6667	0.681423	0	9.39339	-0.566685	-0.338049	9.39339	0.228635	1569	1731.33	1.22172	1.60265	162.333	0.380925	Notwetl	tree
1070	Angiosperm	Chrysobalanaceae	Couepia	Couepia bracteosa	Couepia bracteosa Benth.	103	828299	5.91819	1636.87	2895.47	0.107718	1.56381	1258.6	1.45609	21.3667	60	0.107718	1.56381	38.6333	1.45609	0	17.3377	-0.566685	-0.144684	17.3377	0.422	1265.67	1610.33	0.509935	1.31872	344.667	0.808781	wetl	tree
1071	Angiosperm	Chrysobalanaceae	Couepia	Couepia caryophylloides	Couepia caryophylloides Benoist	5	1513	3.17984	2157	3248	0.709468	1.97166	1091	1.26219	34	74	0.709468	1.97166	40	1.26219	0	20.287	-0.566685	-0.0728984	20.287	0.493786	1373	1517	0.761799	1.0997	144	0.337905	Notwetl	tree
1072	Angiosperm	Chrysobalanaceae	Couepia	Couepia cataractae	Couepia cataractae Ducke	7	1904	3.27967	1520	2862	-0.0274866	1.52509	1342	1.55258	37	81	-0.0274866	1.52509	44	1.55258	0.0420001	6.93697	-0.565662	-0.397839	6.89497	0.167824	1130	1570	0.191585	1.22407	440	1.03249	wetl	shrub/ tree
1073	Angiosperm	Chrysobalanaceae	Couepia	Couepia chrysocalyx	Couepia chrysocalyx (Poepp. & Endl.) Benth. ex Hook.f.	144	1055195	6.02333	1685	3421.17	0.163404	2.172	1736.17	2.0086	14	51	0.163404	2.172	37	2.0086	0	36.3215	-0.566685	0.317381	36.3215	0.884065	1261	1686.5	0.498985	1.49745	425.5	0.998461	wetl	tree
1074	Angiosperm	Chrysobalanaceae	Couepia	Couepia eriantha	Couepia eriantha Spruce ex Hook.f.	6	1889	3.27623	1746	2494	0.233976	1.09935	748	0.865372	34	74	0.233976	1.09935	40	0.865372	0	17.9641	-0.566685	-0.129437	17.9641	0.437248	1156	1548	0.252596	1.17245	392	0.919851	wetl	shrub/ tree
1075	Angiosperm	Chrysobalanaceae	Couepia	Couepia excelsa	Couepia excelsa Ducke	13	50605	4.70419	1705.3	3367.87	0.18689	2.11034	1662.57	1.92345	32.5667	71.7333	0.18689	2.11034	39.1667	1.92345	0	134.39	-0.566685	2.70437	134.39	3.27105	1220.1	1554	0.40301	1.18653	333.9	0.783516	Notwetl	tree
1076	Angiosperm	Chrysobalanaceae	Couepia	Couepia glabra	Couepia glabra Prance	6	1132	3.05385	1796	2593	0.291822	1.21388	797	0.922061	40	76	0.291822	1.21388	36	0.922061	0	11.1533	-0.566685	-0.295214	11.1533	0.271471	1290	1521	0.567035	1.10909	231	0.542055	Notwetl	tree
1077	Angiosperm	Chrysobalanaceae	Couepia	Couepia guianensis	Couepia guianensis Aubl.	172	2606562	6.41607	1828.6	3266.73	0.329537	1.99334	1438.13	1.6638	20	73	0.329537	1.99334	53	1.6638	0	20.9925	-0.566685	-0.0557254	20.9925	0.510959	1223.47	1680.2	0.41091	1.48266	456.733	1.07175	wetl	tree
1078	Angiosperm	Chrysobalanaceae	Couepia	Couepia habrantha	Couepia habrantha Standl.	20	50184	4.70057	1839.4	2998.6	0.342032	1.68313	1159.2	1.3411	33	72.6667	0.342032	1.68313	39.6667	1.3411	0	19.6676	-0.566685	-0.0879753	19.6676	0.478709	1224.4	1521	0.4131	1.10909	296.6	0.69599	wetl	tree
1079	Angiosperm	Chrysobalanaceae	Couepia	Couepia joaquinae	Couepia joaquinae Prance	6	1611	3.2071	2368	2469	0.953577	1.07043	101	0.116848	42	51	0.953577	1.07043	9	0.116848	1.61196	22.8433	-0.52745	-0.0106777	21.2314	0.516772	1360	1409	0.731294	0.846275	49	0.114981	Notwetl	tree
1080	Angiosperm	Chrysobalanaceae	Couepia	Couepia krukovii	Couepia krukovii Standl.	13	29758	4.4736	1791.13	3040.53	0.286192	1.73164	1249.4	1.44545	23.5333	65.5	0.286192	1.73164	41.9667	1.44545	0	83.8027	-0.566685	1.47308	83.8027	2.03976	1305	1597.03	0.602233	1.28751	292.033	0.685274	wetl	tree
1081	Angiosperm	Chrysobalanaceae	Couepia	Couepia latifolia	Couepia latifolia Standl.	19	78687	4.8959	1803.83	3057.67	0.300884	1.75146	1253.83	1.45058	19.1667	59	0.300884	1.75146	39.8333	1.45058	0	17.2721	-0.566685	-0.14628	17.2721	0.420405	1342	1601.83	0.689056	1.29877	259.833	0.609714	wetl	tree
1082	Angiosperm	Chrysobalanaceae	Couepia	Couepia macrophylla	Couepia macrophylla Spruce ex Hook.f.	37	266115	5.42507	2100.53	3159.17	0.644141	1.86889	1058.63	1.22475	14	47.7	0.644141	1.86889	33.7	1.22475	0	33.0746	-0.566685	0.238353	33.0746	0.805038	1434.63	1700.53	0.906426	1.53038	265.9	0.62395	wetl	tree
1083	Angiosperm	Chrysobalanaceae	Couepia	Couepia magnoliifolia	Couepia magnoliifolia Benth. ex Hook.f.	16	5913	3.77181	2156.6	3054.73	0.709005	1.74807	898.133	1.03906	30.1333	50.6	0.709005	1.74807	20.4667	1.03906	0	17.8412	-0.566685	-0.132429	17.8412	0.434256	1371.8	1548.27	0.758983	1.17307	176.467	0.41409	wetl	tree
1084	Angiosperm	Chrysobalanaceae	Couepia	Couepia marleneae	Couepia marleneae Prance	9	1232	3.09061	2177.17	2413	0.732799	1.00564	235.833	0.272839	43.5	69.5	0.732799	1.00564	26	0.272839	0	16.9222	-0.566685	-0.154797	16.9222	0.411888	1382.67	1456.17	0.784483	0.956955	73.5	0.172472	wetl	tree
1085	Angiosperm	Chrysobalanaceae	Couepia	Couepia morii	Couepia morii Prance	7	872	2.94052	2157	2420	0.709468	1.01374	263	0.304269	34	74	0.709468	1.01374	40	0.304269	1.8151	17.9641	-0.522505	-0.129437	16.149	0.393068	1373	1517	0.761799	1.0997	144	0.337905	wetl	tree
1086	Angiosperm	Chrysobalanaceae	Couepia	Couepia multiflora	Couepia multiflora Benth.	22	25526	4.40698	1397.2	2129	-0.169556	0.677075	731.8	0.84663	61.2	87.1333	-0.169556	0.677075	25.9333	0.84663	0	20.8119	-0.566685	-0.0601221	20.8119	0.506562	1011.53	1349.67	-0.0864038	0.707046	338.133	0.79345	wetl	tree
1087	Angiosperm	Chrysobalanaceae	Couepia	Couepia obovata	Couepia obovata Ducke	51	985815	5.9938	2152.83	2959.17	0.704648	1.63751	806.333	0.932859	18	59.6667	0.704648	1.63751	41.6667	0.932859	0	22.4173	-0.566685	-0.0210478	22.4173	0.545637	1325.33	1695.17	0.649947	1.51778	369.833	0.867836	wetl	tree
1088	Angiosperm	Chrysobalanaceae	Couepia	Couepia paraensis	Couepia paraensis (Mart. & Zucc.) Benth.	230	2069039	6.31577	1813	2998.93	0.31149	1.68351	1185.93	1.37202	20	80.7333	0.31149	1.68351	60.7333	1.37202	0	7.79165	-0.566685	-0.377036	7.79165	0.189649	1214.8	1642.47	0.390574	1.39412	427.667	1.00355	wetl	tree
1089	Angiosperm	Chrysobalanaceae	Couepia	Couepia rankiniae	Couepia rankiniae Prance	4	951	2.97818	2413	2483	1.00564	1.08662	70	0.080984	32	34	1.00564	1.08662	2	0.080984	1.8151	10.0103	-0.522505	-0.323033	8.19523	0.199472	1511	1538	1.08562	1.14898	27	0.0633571	Notwetl	tree
1090	Angiosperm	Chrysobalanaceae	Couepia	Couepia reflexa	Couepia reflexa Ducke	5	1511	3.17926	1847	2603	0.350825	1.22545	756	0.874628	20	74	0.350825	1.22545	54	0.874628	2.99101	57.7524	-0.493883	0.839011	54.7614	1.33289	1289	1729	0.564688	1.59717	440	1.03249	Notwetl	tree
1091	Angiosperm	Chrysobalanaceae	Couepia	Couepia robusta	Couepia robusta Huber	23	129918	5.11367	1834.43	2544.17	0.336286	1.15739	709.733	0.821101	36.8333	74	0.336286	1.15739	37.1667	0.821101	0	60.2989	-0.566685	0.900993	60.2989	1.46768	1235.27	1473	0.4386	0.996455	237.733	0.557855	wetl	tree
1092	Angiosperm	Chrysobalanaceae	Couepia	Couepia scottmorii	Couepia scottmorii Prance	6	1857	3.26881	2304	3370	0.879535	2.11281	1066	1.23327	57	70	0.879535	2.11281	13	1.23327	0	27.6457	-0.566685	0.106214	27.6457	0.672898	1231	1243	0.428588	0.456747	12	0.0281587	Notwetl	tree
1093	Angiosperm	Chrysobalanaceae	Couepia	Couepia spicata	Couepia spicata Ducke	6	3592	3.55534	2152	2565	0.703684	1.18149	413	0.477806	33	47	0.703684	1.18149	14	0.477806	0	1.80901	-0.566685	-0.522653	1.80901	0.0440313	1365	1554	0.743027	1.18653	189	0.4435	wetl	tree
1094	Angiosperm	Chrysobalanaceae	Couepia	Couepia stipularis	Couepia stipularis Ducke	5	930	2.96848	2149	2164	0.700213	0.717567	15	0.0173537	46	74	0.700213	0.717567	28	0.0173537	2.12999	17.9641	-0.514841	-0.129437	15.8342	0.385404	1363	1378	0.738334	0.773532	15	0.0351984	Notwetl	tree
1095	Angiosperm	Chrysobalanaceae	Couepia	Couepia subcordata	Couepia subcordata Benth. ex Hook.f.	12	11003	4.04151	1931.33	2863.4	0.448391	1.52671	932.067	1.07832	16	66.5333	0.448391	1.52671	50.5333	1.07832	0	16.0266	-0.566685	-0.176598	16.0266	0.390087	1342	1718.73	0.689056	1.57308	376.733	0.884027	wetl	tree
1096	Angiosperm	Chrysobalanaceae	Couepia	Couepia trapezioana	Couepia trapezioana Cuatrec.	4	5173	3.71374	2817	2945	1.47303	1.62112	128	0.148085	16	33	1.47303	1.62112	17	0.148085	0	15.0952	-0.566685	-0.199268	15.0952	0.367417	1558	1630	1.19591	1.36487	72	0.168952	wetl	tree
1097	Angiosperm	Chrysobalanaceae	Couepia	Couepia uiti	Couepia uiti (Mart. & Zucc.) Benth. ex Hook.f.	96	1273887	6.10513	628.867	1481	-1.05845	-0.0726063	852.133	0.985846	57	94.1333	-1.05845	-0.0726063	37.1333	0.985846	0	27.5726	-0.566685	0.104433	27.5726	0.671117	532.733	1196.73	-1.20994	0.348179	664	1.55812	wetl	tree
1098	Angiosperm	Chrysobalanaceae	Couepia	Couepia ulei	Couepia ulei Pilg.	42	345153	5.53801	1930.27	2953.53	0.447157	1.63099	1023.27	1.18383	17	59.6	0.447157	1.63099	42.6	1.18383	0	6.39596	-0.566685	-0.411007	6.39596	0.155678	1368.2	1711.27	0.750536	1.55556	343.067	0.805026	wetl	tree
1099	Angiosperm	Chrysobalanaceae	Couepia	Couepia williamsii	Couepia williamsii J.F.Macbr.	33	127710	5.10622	1620.8	2842.2	0.0891304	1.50219	1221.4	1.41306	17	64.5333	0.0891304	1.50219	47.5333	1.41306	0	17.5921	-0.566685	-0.138492	17.5921	0.428193	1255.47	1707.27	0.486	1.54618	451.8	1.06018	wetl	tree
1100	Angiosperm	Apocynaceae	Couma	Couma catingae	Couma catingae Ducke	39	273703	5.43728	2766.13	3424.4	1.41418	2.17574	658.267	0.761559	17.0667	47.6667	1.41418	2.17574	30.6	0.761559	0	17.7506	-0.566685	-0.134636	17.7506	0.432049	1537.73	1906.33	1.14836	2.0133	368.6	0.864942	wetl	tree
1101	Angiosperm	Apocynaceae	Couma	Couma guianensis	Couma guianensis Aubl.	29	94170	4.97391	1993.5	2769.67	0.520313	1.41827	776.167	0.897959	38.1667	65.8333	0.520313	1.41827	27.6667	0.897959	0	27.0081	-0.566685	0.0906945	27.0081	0.657379	1339.17	1537	0.682407	1.14664	197.833	0.464228	wetl	tree
1102	Angiosperm	Apocynaceae	Couma	Couma macrocarpa	Couma macrocarpa Barb.Rodr.	232	2491112	6.39639	2096.33	3926.33	0.639282	2.75644	1830	2.11715	17	61.8333	0.639282	2.75644	44.8333	2.11715	0	41.5898	-0.566685	0.445612	41.5898	1.0123	1363.83	1682.5	0.740289	1.48806	318.667	0.74777	wetl	tree
1103	Angiosperm	Apocynaceae	Couma	Couma rigida	Couma rigida MÃ¼ll.Arg.	49	110002	5.0414	869.567	3167	-0.779983	1.87795	2297.43	2.65794	19	62.3	-0.779983	1.87795	43.3	2.65794	0	101.731	-0.566685	1.90946	101.731	2.47615	732.533	1639.5	-0.741094	1.38716	906.967	2.12825	Notwetl	tree
1104	Angiosperm	Apocynaceae	Couma	Couma utilis	Couma utilis (Mart.) MÃ¼ll.Arg.	98	625285	5.79608	1875	2964	0.383218	1.6431	1089	1.25988	34.0667	67.9333	0.383218	1.6431	33.8667	1.25988	0	17.2517	-0.566685	-0.146779	17.2517	0.419906	1274.4	1603.27	0.530428	1.30213	328.867	0.771705	wetl	tree
1105	Angiosperm	Lecythidaceae	Couratari	Couratari atrovinosa	Couratari atrovinosa Prance	19	12003	4.07929	1601.17	2377	0.0664163	0.96399	775.833	0.897573	31	65	0.0664163	0.96399	34	0.897573	0	18.3709	-0.566685	-0.119536	18.3709	0.447148	1239	1529	0.44736	1.12786	290	0.680502	Notwetl	tree
1106	Angiosperm	Lecythidaceae	Couratari	Couratari gloriosa	Couratari gloriosa Sandwith	7	1967	3.2938	2448	2780	1.04613	1.43023	332	0.384096	40	45	1.04613	1.43023	5	0.384096	0	22.8433	-0.566685	-0.0106777	22.8433	0.556007	1394	1523	0.811077	1.11378	129	0.302706	Notwetl	tree
1107	Angiosperm	Lecythidaceae	Couratari	Couratari guianensis	Couratari guianensis Aubl.	240	3706957	6.56902	1867.8	3951.47	0.374888	2.78551	2083.67	2.41063	19	69	0.374888	2.78551	50	2.41063	0	75.8005	-0.566685	1.2783	75.8005	1.84499	1243.57	1649	0.458076	1.40945	405.433	0.951373	wetl	tree
1108	Angiosperm	Lecythidaceae	Couratari	Couratari longipedicellata	Couratari longipedicellata W.A.Rodrigues	16	7885	3.8968	2194	2453	0.752274	1.05192	259	0.299641	34	47	0.752274	1.05192	13	0.299641	1.15701	12.027	-0.538523	-0.273948	10.87	0.264575	1429	1512	0.893207	1.08797	83	0.194764	wetl	tree
1109	Angiosperm	Lecythidaceae	Couratari	Couratari macrosperma	Couratari macrosperma A.C.Sm.	110	394432	5.59597	1116.67	2362.47	-0.494109	0.947176	1245.8	1.44128	39	67	-0.494109	0.947176	28	1.44128	0	30.1565	-0.566685	0.167326	30.1565	0.734011	951.267	1423.93	-0.227823	0.881317	472.667	1.10914	wetl	tree
1110	Angiosperm	Lecythidaceae	Couratari	Couratari multiflora	Couratari multiflora (Sm.) Eyma	63	542354	5.73428	1610.4	2739	0.0770985	1.38279	1128.6	1.30569	35	74.6333	0.0770985	1.38279	39.6333	1.30569	0	19.5296	-0.566685	-0.0913327	19.5296	0.475352	1183	1504.7	0.315953	1.07084	321.7	0.754888	wetl	tree
1111	Angiosperm	Lecythidaceae	Couratari	Couratari oblongifolia	Couratari oblongifolia Ducke & Kunth	32	169304	5.22867	1645.93	2786.8	0.118208	1.43809	1140.87	1.31989	50.9333	80.5333	0.118208	1.43809	29.6	1.31989	0	19.645	-0.566685	-0.0885256	19.645	0.478159	1159.93	1404.13	0.261826	0.834855	244.2	0.57303	wetl	tree
1112	Angiosperm	Lecythidaceae	Couratari	Couratari oligantha	Couratari oligantha A.C.Sm.	62	635200	5.80291	1804.07	2989.13	0.301154	1.67218	1185.07	1.37102	18	59	0.301154	1.67218	41	1.37102	0	6.89536	-0.566685	-0.398851	6.89536	0.167833	1314.4	1702	0.624291	1.53382	387.6	0.909526	wetl	tree
1113	Angiosperm	Lecythidaceae	Couratari	Couratari riparia	Couratari riparia Sandwith	32	16617	4.22055	1065.2	2819.4	-0.553652	1.47581	1754.2	2.02946	31.9333	45	-0.553652	1.47581	13.0667	2.02946	0	80.2363	-0.566685	1.38627	80.2363	1.95296	906.867	1519.47	-0.33201	1.10549	612.6	1.4375	wetl	tree
1114	Angiosperm	Lecythidaceae	Couratari	Couratari stellata	Couratari stellata A.C.Sm.	64	138018	5.13994	2091.67	2793.67	0.633883	1.44604	702	0.812154	28.3333	67.6667	0.633883	1.44604	39.3333	0.812154	0	18.1268	-0.566685	-0.125477	18.1268	0.441207	1320.67	1599.33	0.638996	1.2929	278.667	0.653908	wetl	tree
1115	Angiosperm	Lecythidaceae	Couratari	Couratari tauari	Couratari tauari O.Berg	19	36096	4.55746	2067	2612	0.605346	1.23586	545	0.630519	35	71.5	0.605346	1.23586	36.5	0.630519	0	21.9486	-0.566685	-0.032455	21.9486	0.53423	1358.83	1509.33	0.728556	1.08171	150.5	0.353157	wetl	tree
1116	Angiosperm	Lecythidaceae	Couratari	Couratari tenuicarpa	Couratari tenuicarpa A.C.Sm.	46	94063	4.97342	1789.27	2520.6	0.284032	1.13012	731.333	0.84609	36.7333	70	0.284032	1.13012	33.2667	0.84609	0	11.6911	-0.566685	-0.282123	11.6911	0.284562	1312.47	1512.4	0.619754	1.08891	199.933	0.469155	wetl	tree
1117	Angiosperm	Lecythidaceae	Couroupita	Couroupita guianensis	Couroupita guianensis Aubl.	161	1119949	6.0492	1652.47	3736.27	0.125766	2.53655	2083.8	2.41078	16	63	0.125766	2.53655	47	2.41078	0	36.1613	-0.566685	0.313482	36.1613	0.880167	1185	1674	0.320646	1.46811	489	1.14747	wetl	tree
1118	Angiosperm	Lecythidaceae	Couroupita	Couroupita subsessilis	Couroupita subsessilis Pilg.	49	55747	4.74622	2152.5	2842.67	0.704262	1.50273	690.167	0.798464	17.1667	56	0.704262	1.50273	38.8333	0.798464	0	7.168	-0.566685	-0.392215	7.168	0.174469	1351.83	1697	0.71213	1.52208	345.167	0.809954	wetl	tree
1119	Angiosperm	Leguminosae	Coursetia	Coursetia ferruginea	Coursetia ferruginea (Kunth) Lavin	59	378667	5.57826	967.133	2234.2	-0.667106	0.798782	1267.07	1.46589	43.8667	81	-0.667106	0.798782	37.1333	1.46589	0	97.1185	-0.566685	1.79718	97.1185	2.36387	816.6	1406.8	-0.543826	0.841113	590.2	1.38494	wetl	tree
1120	Angiosperm	Urticaceae	Coussapoa	Coussapoa angustifolia	Coussapoa angustifolia Aubl.	34	293751	5.46798	2233.33	3249	0.797779	1.97282	1015.67	1.17504	42	56.3333	0.797779	1.97282	14.3333	1.17504	0	44.4909	-0.566685	0.516225	44.4909	1.08291	1306	1511.67	0.60458	1.08719	205.667	0.482609	Notwetl	shrub/ tree
1121	Angiosperm	Urticaceae	Coussapoa	Coussapoa asperifolia	Coussapoa asperifolia TrÃ©cul	174	2743276	6.43827	1826.13	3418.93	0.326684	2.16942	1592.8	1.84273	17	59	0.326684	2.16942	42	1.84273	0	25.6704	-0.566685	0.0581347	25.6704	0.624819	1314.53	1708.93	0.624604	1.55009	394.4	0.925483	wetl	shrub/ tree
1122	Angiosperm	Urticaceae	Coussapoa	Coussapoa crassivenosa	Coussapoa crassivenosa Mildbr.	44	224758	5.35172	1692.67	3717.67	0.172274	2.51503	2025	2.34275	14	58	0.172274	2.51503	44	2.34275	0	161.704	-0.566685	3.36919	161.704	3.93587	1166.67	1651	0.277626	1.41414	484.333	1.13652	Notwetl	tree
1123	Angiosperm	Urticaceae	Coussapoa	Coussapoa ferruginea	Coussapoa ferruginea TrÃ©cul	7	1918	3.28285	2157	3801	0.709468	2.61144	1644	1.90197	17	74	0.709468	2.61144	57	1.90197	10.1873	78.8516	-0.318726	1.35257	68.6643	1.67129	1373	1583	0.761799	1.25458	210	0.492778	Notwetl	tree
1124	Angiosperm	Urticaceae	Coussapoa	Coussapoa jatun-sachensis	Coussapoa jatun-sachensis C.C.Berg	11	15505	4.19047	3145.9	4207.7	1.85354	3.08195	1061.8	1.22841	17	23.6333	1.85354	3.08195	6.63333	1.22841	0	49.4293	-0.566685	0.636426	49.4293	1.20311	1574.4	1664.8	1.2344	1.44653	90.4	0.212129	Notwetl	tree
1125	Angiosperm	Urticaceae	Coussapoa	Coussapoa latifolia	Coussapoa latifolia Aubl.	54	407190	5.6098	2161.53	2752.97	0.714713	1.39895	591.433	0.684238	38	71.7333	0.714713	1.39895	33.7333	0.684238	0	31.7283	-0.566685	0.205583	31.7283	0.772268	1336.57	1544.5	0.676306	1.16423	207.933	0.487928	wetl	shrub/ tree
1126	Angiosperm	Urticaceae	Coussapoa	Coussapoa longepedunculata	Coussapoa longepedunculata Akkermans & C.C.Berg	12	72935	4.86294	2283.2	2991.6	0.855471	1.67503	708.4	0.819559	15.4667	22.0667	0.855471	1.67503	6.6	0.819559	0	22.0131	-0.566685	-0.0308846	22.0131	0.5358	1627.73	1713.2	1.35955	1.5601	85.4667	0.200553	wetl	tree
1127	Angiosperm	Urticaceae	Coussapoa	Coussapoa manuensis	Coussapoa manuensis C.C.Berg	9	23412	4.36944	1610.33	2645.5	0.0770214	1.27462	1035.17	1.1976	45.3333	54.8333	0.0770214	1.27462	9.5	1.1976	0	169.214	-0.566685	3.55198	169.214	4.11866	1194.5	1575.33	0.342938	1.23659	380.833	0.893648	Notwetl	tree
1128	Angiosperm	Urticaceae	Coussapoa	Coussapoa microcephala	Coussapoa microcephala TrÃ©cul	47	94473	4.97531	1568.93	2963.3	0.0291251	1.64229	1394.37	1.61316	34.9333	65.2333	0.0291251	1.64229	30.3	1.61316	0	33.9516	-0.566685	0.259698	33.9516	0.826382	1097.57	1498.83	0.115479	1.05707	401.267	0.941596	wetl	tree
1129	Angiosperm	Urticaceae	Coussapoa	Coussapoa nitida	Coussapoa nitida Miq.	40	364536	5.56174	1984.6	3113.8	0.510016	1.8164	1129.2	1.30639	13.5333	55.7333	0.510016	1.8164	42.2	1.30639	0	10.1775	-0.566685	-0.318963	10.1775	0.247722	1397	1707.2	0.818117	1.54602	310.2	0.727903	wetl	tree
1130	Angiosperm	Urticaceae	Coussapoa	Coussapoa orthoneura	Coussapoa orthoneura Standl.	105	1174933	6.07001	2194	3492	0.752274	2.25395	1298	1.50168	16	49	0.752274	2.25395	33	1.50168	0	14.5734	-0.566685	-0.211969	14.5734	0.354716	1375	1707.33	0.766492	1.54633	332.333	0.77984	wetl	tree
1131	Angiosperm	Urticaceae	Coussapoa	Coussapoa ovalifolia	Coussapoa ovalifolia TrÃ©cul	70	763050	5.88255	1698	3269.67	0.178444	1.99673	1571.67	1.81828	14	56	0.178444	1.99673	42	1.81828	0	85.142	-0.566685	1.50567	85.142	2.07236	1238.6	1684.13	0.446422	1.49189	445.533	1.04547	wetl	tree
1132	Angiosperm	Urticaceae	Coussapoa	Coussapoa parvifolia	Coussapoa parvifolia Standl.	41	184977	5.26712	2186	4281.73	0.743019	3.1676	2095.73	2.42459	18.1333	65.8	0.743019	3.1676	47.6667	2.42459	0	66.9069	-0.566685	1.06183	66.9069	1.62852	1409.2	1735.53	0.846745	1.61251	326.333	0.765761	Notwetl	tree
1133	Angiosperm	Urticaceae	Coussapoa	Coussapoa sprucei	Coussapoa sprucei Mildbr.	12	5542	3.74367	2174.27	2510.33	0.729444	1.11824	336.067	0.388801	33	74.5333	0.729444	1.11824	41.5333	0.388801	0	17.907	-0.566685	-0.130829	17.907	0.435856	1382.33	1523	0.7837	1.11378	140.667	0.330083	Notwetl	shrub/ tree
1134	Angiosperm	Urticaceae	Coussapoa	Coussapoa tessmannii	Coussapoa tessmannii Mildbr.	34	160797	5.20628	2240.3	3030.9	0.805839	1.7205	790.6	0.914657	16	70	0.805839	1.7205	54	0.914657	0	20.1198	-0.566685	-0.0769677	20.1198	0.489717	1368.23	1710.87	0.750614	1.55462	342.633	0.80401	Notwetl	shrub/ tree
1135	Angiosperm	Urticaceae	Coussapoa	Coussapoa trinervia	Coussapoa trinervia Spruce ex Mildbr.	118	1291582	6.11112	1886.33	3257	0.39633	1.98207	1370.67	1.58574	18.6667	70	0.39633	1.98207	51.3333	1.58574	0	12.8378	-0.566685	-0.254213	12.8378	0.312472	1291.67	1700	0.570946	1.52912	408.333	0.958178	wetl	tree
1136	Angiosperm	Urticaceae	Coussapoa	Coussapoa viridifolia	Coussapoa viridifolia Cuatrec.	10	13888	4.14264	2116.2	3459.07	0.662266	2.21585	1342.87	1.55358	23.0667	77.0667	0.662266	2.21585	54	1.55358	0	38.521	-0.566685	0.370918	38.521	0.937602	1267.6	1612	0.514472	1.32263	344.4	0.808155	Notwetl	shrub/ tree
1137	Angiosperm	Rubiaceae	Coussarea	Coussarea ampla	Coussarea ampla MÃ¼ll.Arg.	22	74091	4.86977	2087.13	2757.8	0.628638	1.40454	670.667	0.775904	19.9333	69.8	0.628638	1.40454	49.8667	0.775904	0	23.2269	-0.566685	-0.00134086	23.2269	0.565344	1322.87	1680.6	0.644158	1.4836	357.733	0.839443	wetl	tree
1138	Angiosperm	Rubiaceae	Coussarea	Coussarea amplifolia	Coussarea amplifolia C.M.Taylor	19	21485	4.33214	3144.13	3707.4	1.8515	2.50315	563.267	0.651652	15	23	1.8515	2.50315	8	0.651652	0	14.4096	-0.566685	-0.215955	14.4096	0.35073	1616.4	1646.93	1.33295	1.4046	30.5333	0.0716483	Notwetl	tree
1139	Angiosperm	Rubiaceae	Coussarea	Coussarea grandis	Coussarea grandis MÃ¼ll.Arg.	35	12472	4.09594	2191.9	3429	0.749845	2.18106	1237.1	1.43122	24	48	0.749845	2.18106	24	1.43122	0	17.6101	-0.566685	-0.138054	17.6101	0.42863	1425.73	1977	0.885541	2.17912	551.267	1.29358	wetl	shrub/ tree
1140	Angiosperm	Rubiaceae	Coussarea	Coussarea granvillei	Coussarea granvillei Delprete & B.M.Boom	4	3212	3.50678	2627	3654	1.25322	2.44137	1027	1.18815	43	46	1.25322	2.44137	3	1.18815	49.4684	126.685	0.637378	2.51682	77.2162	1.87945	1366	1442	0.745373	0.923712	76	0.178339	Notwetl	shrub/ tree
1141	Angiosperm	Rubiaceae	Coussarea	Coussarea hirticalyx	Coussarea hirticalyx Standl.	70	558198	5.74679	1609.67	3458	0.0762501	2.21461	1848.33	2.13836	16	63.1667	0.0762501	2.21461	47.1667	2.13836	0	17.7233	-0.566685	-0.1353	17.7233	0.431385	1211	1706	0.381657	1.5432	495	1.16155	wetl	tree
1142	Angiosperm	Rubiaceae	Coussarea	Coussarea insignis	Coussarea insignis Ducke	10	5368	3.72981	1628.4	2412.07	0.097923	1.00456	783.667	0.906636	35	70	0.097923	1.00456	35	0.906636	0.72453	11.0669	-0.549049	-0.297315	10.3424	0.251735	1301.53	1509.73	0.594098	1.08265	208.2	0.488554	Notwetl	tree
1143	Angiosperm	Rubiaceae	Coussarea	Coussarea klugii	Coussarea klugii Steyerm.	57	354751	5.54992	2366.47	3303.6	0.951803	2.03599	937.133	1.08418	14.4667	25.6	0.951803	2.03599	11.1333	1.08418	0	50.2478	-0.566685	0.656348	50.2478	1.22303	1472.6	1706	0.995517	1.5432	233.4	0.547687	wetl	tree
1144	Angiosperm	Rubiaceae	Coussarea	Coussarea liliiflora	Coussarea liliiflora Standl.	30	153536	5.18621	2446.33	4182.17	1.0442	3.05241	1735.83	2.00821	12.5	24	1.0442	3.05241	11.5	2.00821	0	103.002	-0.566685	1.94038	103.002	2.50707	1540	1686.83	1.15367	1.49823	146.833	0.344553	Notwetl	tree
1145	Angiosperm	Rubiaceae	Coussarea	Coussarea machadoana	Coussarea machadoana Standl.	6	1893	3.27715	1840	3273	0.342726	2.00059	1433	1.65786	42	74	0.342726	2.00059	32	1.65786	17.9641	92.3869	-0.129437	1.68202	74.4228	1.81145	1246	1442	0.463786	0.923712	196	0.459926	Notwetl	tree
1146	Angiosperm	Rubiaceae	Coussarea	Coussarea paniculata	Coussarea paniculata (Vahl) Standl.	299	3867964	6.58748	1616.27	3602.43	0.0838858	2.38171	1986.17	2.29783	19	68	0.0838858	2.38171	49	2.29783	0	58.717	-0.566685	0.862488	58.717	1.42917	1209.27	1657.43	0.377589	1.42924	448.167	1.05165	wetl	shrub/ tree
1147	Angiosperm	Rubiaceae	Coussarea	Coussarea revoluta	Coussarea revoluta Steyerm.	30	109932	5.04112	1600	3121.27	0.0650666	1.82504	1521.27	1.75998	18.9	66	0.0650666	1.82504	47.1	1.75998	0	16.1416	-0.566685	-0.173796	16.1416	0.392888	1254.5	1740	0.483732	1.62299	485.5	1.13925	wetl	shrub/ tree
1148	Angiosperm	Rubiaceae	Coussarea	Coussarea rudgeoides	Coussarea rudgeoides Rusby	32	128680	5.10951	1303.8	2876.8	-0.277612	1.54222	1573	1.81983	12	58.5333	-0.277612	1.54222	46.5333	1.81983	0	106.543	-0.566685	2.02659	106.543	2.59327	1081.4	1698	0.0775425	1.52443	616.6	1.44689	wetl	shrub/ tree
1149	Angiosperm	Rubiaceae	Coussarea	Coussarea tenuiflora	Coussarea tenuiflora Standl.	21	69813	4.84394	1936.87	3117.13	0.454793	1.82026	1180.27	1.36547	12	61.8667	0.454793	1.82026	49.8667	1.36547	0	17.5815	-0.566685	-0.138751	17.5815	0.427933	1277.2	1690.73	0.536999	1.50738	413.533	0.970381	Notwetl	shrub/ tree
1150	Angiosperm	Rubiaceae	Coussarea	Coussarea violacea	Coussarea violacea Aubl.	38	266247	5.42528	1890.67	3486.13	0.401343	2.24716	1595.47	1.84582	20.0667	62	0.401343	2.24716	41.9333	1.84582	0	47.523	-0.566685	0.590026	47.523	1.15671	1260.27	1746.2	0.497264	1.63754	485.933	1.14027	wetl	tree
1151	Angiosperm	Rubiaceae	Coutarea	Coutarea hexandra	Coutarea hexandra (Jacq.) K.Schum.	1110	6914392	6.83975	724.133	2275.87	-0.948237	0.846987	1551.73	1.79522	30	93	-0.948237	0.846987	63	1.79522	0	81.0687	-0.566685	1.40653	81.0687	1.97322	614.567	1348	-1.01791	0.703135	733.433	1.72105	wetl	shrub/ tree
1152	Angiosperm	Capparaceae	Crateva	Crateva tapia	Crateva tapia L.	1025	4546468	6.65767	776	2784.8	-0.888231	1.43578	2008.8	2.32401	36	109	-0.888231	1.43578	73	2.32401	0	47.612	-0.566685	0.592193	47.612	1.15888	656	1496.73	-0.920684	1.05215	840.733	1.97283	wetl	tree
1153	Angiosperm	Capparaceae	Crateva	Crateva yarinacochaensis	Crateva yarinacochaensis Cornejo & Iltis	4	385	2.58546	1678	1681	0.155306	0.158777	3	0.00347074	37	37	0.155306	0.158777	0	0.00347074	0	0.330004	-0.566685	-0.558652	0.330004	0.00803231	1407	1410	0.841582	0.848622	3	0.00703968	Notwetl	tree
1154	Angiosperm	Annonaceae	Cremastosperma	Cremastosperma brevipes	Cremastosperma brevipes (DC. ex Dunal) R.E.Fr.	17	19226	4.28389	2411	3658.27	1.00332	2.44631	1247.27	1.44298	41.9	48.2667	1.00332	2.44631	6.36667	1.44298	0	126.685	-0.566685	2.51682	126.685	3.08351	1369.87	1454.6	0.754447	0.953279	84.7333	0.198832	wetl	tree
1155	Angiosperm	Annonaceae	Cremastosperma	Cremastosperma bullatum	Cremastosperma bullatum Pirie	12	1587	3.20058	2004.73	2647.33	0.533309	1.27674	642.6	0.743434	14	29.8	0.533309	1.27674	15.8	0.743434	0.567767	119.497	-0.552865	2.34187	118.929	2.89473	1524.07	1694	1.11629	1.51504	169.933	0.398759	Notwetl	tree
1156	Angiosperm	Annonaceae	Cremastosperma	Cremastosperma cauliflorum	Cremastosperma cauliflorum R.E.Fr.	82	485636	5.68631	2405.6	3259.93	0.997077	1.98547	854.333	0.988391	14	40	0.997077	1.98547	26	0.988391	0	15.5057	-0.566685	-0.189275	15.5057	0.377409	1500	1692.87	1.05981	1.51239	192.867	0.452573	Notwetl	tree
1157	Angiosperm	Annonaceae	Cremastosperma	Cremastosperma gracilipes	Cremastosperma gracilipes R.E.Fr.	73	326156	5.51343	2644.4	3547.3	1.27335	2.31793	902.9	1.04458	14	22	1.27335	2.31793	8	1.04458	0	23.5658	-0.566685	0.00690685	23.5658	0.573591	1611.37	1679.8	1.32114	1.48172	68.4333	0.160583	wetl	tree
1158	Angiosperm	Annonaceae	Cremastosperma	Cremastosperma leiophyllum	Cremastosperma leiophyllum (Diels) R.E.Fr.	51	120848	5.08224	1402.27	3074.07	-0.163694	1.77044	1671.8	1.93413	45	58	-0.163694	1.77044	13	1.93413	0	136.412	-0.566685	2.75359	136.412	3.32028	1185.47	1632.73	0.321741	1.37128	447.267	1.04954	Notwetl	tree
1159	Angiosperm	Annonaceae	Cremastosperma	Cremastosperma megalophyllum	Cremastosperma megalophyllum R.E.Fr.	70	296175	5.47155	2520	3665.67	1.12943	2.45487	1145.67	1.32544	14	23.9333	1.12943	2.45487	9.93333	1.32544	0	22.5751	-0.566685	-0.0172058	22.5751	0.549479	1617.13	1678.67	1.33467	1.47906	61.5333	0.144392	Notwetl	tree
1160	Angiosperm	Annonaceae	Cremastosperma	Cremastosperma microcarpum	Cremastosperma microcarpum R.E.Fr.	37	153951	5.18738	2193	2877.33	0.751117	1.54283	684.333	0.791715	13.7333	55.1333	0.751117	1.54283	41.4	0.791715	0	5.17041	-0.566685	-0.440837	5.17041	0.125848	1427.47	1722.93	0.889609	1.58294	295.467	0.69333	wetl	tree
1161	Angiosperm	Annonaceae	Cremastosperma	Cremastosperma monospermum	Cremastosperma monospermum (Rusby) R.E.Fr.	104	605730	5.78228	1744	2380	0.231662	0.96746	636	0.735798	47	70	0.231662	0.96746	23	0.735798	0	18.3721	-0.566685	-0.119508	18.3721	0.447176	1287.83	1478.03	0.561951	1.00827	190.2	0.446316	wetl	tree
1162	Angiosperm	Annonaceae	Cremastosperma	Cremastosperma napoense	Cremastosperma napoense Pirie	27	10650	4.02735	3522.93	4398.87	2.28974	3.30312	875.933	1.01338	19.8667	27.1333	2.28974	3.30312	7.26667	1.01338	0	84.9783	-0.566685	1.50169	84.9783	2.06838	1513.87	1610.13	1.09235	1.31825	96.2667	0.225895	Notwetl	tree
1163	Angiosperm	Annonaceae	Cremastosperma	Cremastosperma oblongum	Cremastosperma oblongum R.E.Fr.	12	112316	5.05044	1332.27	2739.8	-0.244678	1.38372	1407.53	1.6284	18.3333	48.2	-0.244678	1.38372	29.8667	1.6284	0.275798	63.871	-0.559972	0.987937	63.5952	1.54791	1121.53	1683.47	0.171718	1.49033	561.933	1.31861	Notwetl	tree
1164	Angiosperm	Annonaceae	Cremastosperma	Cremastosperma pedunculatum	Cremastosperma pedunculatum (Diels) R.E.Fr.	27	75150	4.87593	1167.87	3640.13	-0.434875	2.42533	2472.27	2.8602	14.8667	59.4	-0.434875	2.42533	44.5333	2.8602	0	79.692	-0.566685	1.37302	79.692	1.93971	995.533	1636	-0.123949	1.37894	640.467	1.50289	Notwetl	tree
1165	Angiosperm	Annonaceae	Cremastosperma	Cremastosperma pendulum	Cremastosperma pendulum (Ruiz & Pav.) R.E.Fr.	6	52583	4.72085	1408	2546	-0.157061	1.15951	1138	1.31657	42	56	-0.157061	1.15951	14	1.31657	0	15.7232	-0.566685	-0.183982	15.7232	0.382702	1177	1629	0.301874	1.36252	452	1.06064	Notwetl	tree
1166	Angiosperm	Annonaceae	Cremastosperma	Cremastosperma peruvianum	Cremastosperma peruvianum R.E.Fr.	17	15872	4.20063	2428.07	2692.9	1.02307	1.32946	264.833	0.30639	12	15.9667	1.02307	1.32946	3.96667	0.30639	0	66.8382	-0.566685	1.06016	66.8382	1.62684	1595.57	1693.03	1.28407	1.51278	97.4667	0.228711	Notwetl	tree
1167	Angiosperm	Annonaceae	Cremastosperma	Cremastosperma yamayakatense	Cremastosperma yamayakatense Pirie	13	8290	3.91855	2248.5	2755.53	0.815326	1.40192	507.033	0.586594	12.5667	15.4333	0.815326	1.40192	2.86667	0.586594	0	104.696	-0.566685	1.98163	104.696	2.54831	1614.07	1695.3	1.32748	1.5181	81.2333	0.190619	Notwetl	tree
1168	Angiosperm	Burseraceae	Crepidospermum	Crepidospermum goudotianum	Crepidospermum goudotianum (Tul.) Triana & Planch.	279	1924814	6.28439	1459.47	3054	-0.0975185	1.74722	1594.53	1.84474	18	76	-0.0975185	1.74722	58	1.84474	0	21.7768	-0.566685	-0.0366361	21.7768	0.530048	1177	1643	0.301874	1.39537	466	1.0935	wetl	tree
1169	Angiosperm	Burseraceae	Crepidospermum	Crepidospermum rhoifolium	Crepidospermum rhoifolium (Benth.) Triana & Planch.	510	3556679	6.55104	1980.93	3464.4	0.505774	2.22202	1483.47	1.71624	18	68	0.505774	2.22202	50	1.71624	0	31.7507	-0.566685	0.206129	31.7507	0.772814	1325.13	1656	0.649477	1.42588	330.867	0.776398	wetl	tree
1170	Angiosperm	Bignoniaceae	Crescentia	Crescentia amazonica	Crescentia amazonica Ducke	31	263660	5.42104	1678	3157	0.155306	1.86638	1479	1.71108	22	90	0.155306	1.86638	68	1.71108	0	4.0183	-0.566685	-0.468879	4.0183	0.0978056	1088.6	1656.53	0.0944377	1.42713	567.933	1.33269	wetl	shrub/ tree
1171	Angiosperm	Phyllanthaceae	Croizatia	Croizatia panamensis	Croizatia panamensis G.L.Webster	15	13085	4.11677	1527.27	4488.37	-0.0190797	3.40666	2961.1	3.42574	16	61.8	-0.0190797	3.40666	45.8	3.42574	0	94.5256	-0.566685	1.73407	94.5256	2.30076	1083.33	1647	0.0820792	1.40476	563.667	1.32268	Notwetl	shrub/ small tree
1172	Angiosperm	Euphorbiaceae	Croton	Croton amazonicus	Croton amazonicus MÃ¼ll.Arg.	6	1888	3.276	2157	3625	0.709468	2.40782	1468	1.69835	37	75	0.709468	2.40782	38	1.69835	0	49.4418	-0.566685	0.63673	49.4418	1.20341	1373	1647	0.761799	1.40476	274	0.642957	Notwetl	tree
1173	Angiosperm	Euphorbiaceae	Croton	Croton beetlei	Croton beetlei Croizat	19	2584	3.41229	812	1975.8	-0.846582	0.499835	1163.8	1.34642	50	104	-0.846582	0.499835	54	1.34642	0	108.056	-0.566685	2.06341	108.056	2.63009	694	1344.73	-0.831515	0.69547	650.733	1.52698	Notwetl	tree
1174	Angiosperm	Euphorbiaceae	Croton	Croton cuneatus	Croton cuneatus Klotzsch	307	3244813	6.51119	1779.2	3209.2	0.272386	1.92677	1430	1.65439	17	68	0.272386	1.92677	51	1.65439	0	14.3	-0.566685	-0.218621	14.3	0.348063	1299.73	1703	0.589875	1.53616	403.267	0.946289	wetl	tree
1175	Angiosperm	Euphorbiaceae	Croton	Croton diasii	Croton diasii Pires ex Secco & P.E.Berry	6	1514	3.18013	1759	2605	0.249016	1.22777	846	0.97875	47	79	0.249016	1.22777	32	0.97875	8.00598	17.9641	-0.371819	-0.129437	9.95815	0.242382	1150	1510	0.238516	1.08328	360	0.844761	wetl	tree
1176	Angiosperm	Euphorbiaceae	Croton	Croton draconoides	Croton draconoides MÃ¼ll.Arg.	26	59924	4.7776	1259.67	2818.87	-0.32867	1.47519	1559.2	1.80386	28	70.1333	-0.32867	1.47519	42.1333	1.80386	0.566799	43.0529	-0.552889	0.481223	42.4861	1.03411	1067.07	1709.6	0.0439085	1.55165	642.533	1.50774	Notwetl	shrub/ tree
1177	Angiosperm	Euphorbiaceae	Croton	Croton gossypiifolius	Croton gossypiifolius Vahl	46	328383	5.51638	1086	3169.53	-0.529588	1.88088	2083.53	2.41047	34.6	68	-0.529588	1.88088	33.4	2.41047	0	116.875	-0.566685	2.27806	116.875	2.84474	910.467	1470	-0.323563	0.989416	559.533	1.31298	Notwetl	tree
1178	Angiosperm	Euphorbiaceae	Croton	Croton guianensis	Croton guianensis Aubl.	29	103468	5.01481	1460.17	3461.83	-0.0967087	2.21905	2001.67	2.31576	42	85	-0.0967087	2.21905	43	2.31576	0	62.7672	-0.566685	0.961071	62.7672	1.52776	1039.5	1478	-0.0207784	1.00819	438.5	1.02897	Notwetl	shrub/ tree
1179	Angiosperm	Euphorbiaceae	Croton	Croton hoffmannii	Croton hoffmannii MÃ¼ll.Arg.	28	5926	3.77276	1835.8	2542.73	0.337867	1.15573	706.933	0.817862	42.1333	77	0.337867	1.15573	34.8667	0.817862	0	91.2229	-0.566685	1.65368	91.2229	2.22037	1160	1426.73	0.261982	0.887888	266.733	0.625906	Notwetl	shrub/ tree
1180	Angiosperm	Euphorbiaceae	Croton	Croton lechleri	Croton lechleri MÃ¼ll.Arg.	240	572347	5.75766	1490.53	4245.27	-0.061577	3.12542	2754.73	3.18699	14	53	-0.061577	3.12542	39	3.18699	0	89.1038	-0.566685	1.6021	89.1038	2.16879	1166.47	1652.47	0.277156	1.41758	486	1.14043	wetl	tree
1181	Angiosperm	Euphorbiaceae	Croton	Croton orinocensis	Croton orinocensis MÃ¼ll.Arg.	24	65758	4.81795	1519	2714.67	-0.0286435	1.35464	1195.67	1.38328	49	70.3333	-0.0286435	1.35464	21.3333	1.38328	0	42.2987	-0.566685	0.462867	42.2987	1.02955	1148.67	1429.33	0.235388	0.893989	280.667	0.658601	Notwetl	shrub/ tree
1182	Angiosperm	Euphorbiaceae	Croton	Croton pachypodus	Croton pachypodus G.L.Webster	91	628644	5.7984	1783.93	4067.4	0.277862	2.91964	2283.47	2.64178	15.2667	58	0.277862	2.91964	42.7333	2.64178	0	65.9643	-0.566685	1.03889	65.9643	1.60557	1243	1689.73	0.456747	1.50503	446.733	1.04829	wetl	tree
1183	Angiosperm	Euphorbiaceae	Croton	Croton palanostigma	Croton palanostigma Klotzsch	168	2190339	6.34051	1874.33	3086.33	0.382447	1.78463	1212	1.40218	17.0667	70	0.382447	1.78463	52.9333	1.40218	0	20.0682	-0.566685	-0.0782244	20.0682	0.48846	1317.07	1701.8	0.630548	1.53335	384.733	0.9028	wetl	tree
1184	Angiosperm	Euphorbiaceae	Croton	Croton sacaquinha	Croton sacaquinha Croizat	13	40646	4.60902	2134.03	2628.93	0.682898	1.25546	494.9	0.572557	27	66.6333	0.682898	1.25546	39.6333	0.572557	0	30.25	-0.566685	0.169602	30.25	0.736286	1366.07	1631.33	0.74553	1.36799	265.267	0.622464	wetl	shrub/ tree
1185	Angiosperm	Euphorbiaceae	Croton	Croton sampatik	Croton sampatik MÃ¼ll.Arg.	91	1311507	6.11777	1514.27	2989.47	-0.0341196	1.67256	1475.2	1.70668	18.8	70	-0.0341196	1.67256	51.2	1.70668	0	44.3736	-0.566685	0.513371	44.3736	1.08006	1161.67	1651.07	0.265893	1.4143	489.4	1.14841	wetl	tree
1186	Angiosperm	Euphorbiaceae	Croton	Croton schiedeanus	Croton schiedeanus Schltdl.	826	1152421	6.06161	1499.73	4075.27	-0.0509334	2.92874	2575.53	2.97967	32	72	-0.0509334	2.92874	40	2.97967	0	69.0917	-0.566685	1.11501	69.0917	1.68169	1094.1	1568	0.107344	1.21938	473.9	1.11203	Notwetl	tree
1187	Angiosperm	Euphorbiaceae	Croton	Croton smithianus	Croton smithianus Croizat	77	239016	5.37843	1925.4	4014.7	0.441527	2.85867	2089.3	2.41714	28.5667	66	0.441527	2.85867	37.4333	2.41714	0	56.3783	-0.566685	0.805565	56.3783	1.37225	1293.57	1592.63	0.575404	1.27718	299.067	0.701778	Notwetl	tree
1188	Angiosperm	Euphorbiaceae	Croton	Croton tessmannii	Croton tessmannii Mansf.	58	489883	5.69009	1377	3273.33	-0.192925	2.00097	1896.33	2.1939	16.6667	63.3333	-0.192925	2.00097	46.6667	2.1939	0	66.7839	-0.566685	1.05884	66.7839	1.62552	1164	1688	0.271368	1.50097	524	1.2296	wetl	tree
1189	Angiosperm	Euphorbiaceae	Croton	Croton trombetensis	Croton trombetensis Secco, P.E.Berry & N.A.Rosa	9	8160	3.91169	2029.33	2427	0.561769	1.02184	397.667	0.460067	48.8333	57.6667	0.561769	1.02184	8.83333	0.460067	0	22.7455	-0.566685	-0.0130587	22.7455	0.553626	1382	1522.17	0.782918	1.11183	140.167	0.328909	Notwetl	tree
1190	Angiosperm	Euphorbiaceae	Croton	Croton urucurana	Croton urucurana Baill.	340	3096828	6.49092	1201.87	1833	-0.39554	0.334628	631.133	0.730168	25.9667	84.0333	-0.39554	0.334628	58.0667	0.730168	0	43.0459	-0.566685	0.481053	43.0459	1.04774	1013.83	1329.03	-0.0810067	0.658629	315.2	0.739636	wetl	tree
1191	Angiosperm	Euphorbiaceae	Croton	Croton yavitensis	Croton yavitensis Croizat	25	136229	5.13427	1377	1910.5	-0.192925	0.424289	533.5	0.617214	55.3	68	-0.192925	0.424289	12.7	0.617214	0	11.6094	-0.566685	-0.284112	11.6094	0.282573	1164	1405.8	0.271368	0.838766	241.8	0.567398	wetl	tree
1192	Angiosperm	Leguminosae	Crudia	Crudia aequalis	Crudia aequalis Ducke	20	19719	4.29488	2154.5	3129.5	0.706576	1.83457	975	1.12799	19	60.3333	0.706576	1.83457	41.3333	1.12799	0	16.4655	-0.566685	-0.165914	16.4655	0.400771	1365.5	1807.33	0.7442	1.78099	441.833	1.03679	wetl	tree
1193	Angiosperm	Leguminosae	Crudia	Crudia amazonica	Crudia amazonica Spruce ex Benth.	102	1356385	6.13238	2147.93	3078	0.698979	1.77499	930.067	1.07601	19	62	0.698979	1.77499	43	1.07601	0	16.3138	-0.566685	-0.169606	16.3138	0.397078	1366.47	1654.6	0.746468	1.42259	288.133	0.676122	wetl	tree
1194	Angiosperm	Leguminosae	Crudia	Crudia aromatica	Crudia aromatica (Aubl.) Willd.	8	50304	4.7016	1636.73	3598.4	0.107564	2.37705	1961.67	2.26948	47	72.5333	0.107564	2.37705	25.5333	2.26948	0.0531335	24.3136	-0.565391	0.0251087	24.2604	0.5905	1141.47	1465.6	0.218492	0.979091	324.133	0.760598	Notwetl	tree
1195	Angiosperm	Leguminosae	Crudia	Crudia bracteata	Crudia bracteata Benth.	21	100729	5.00315	2024	3234	0.555599	1.95547	1210	1.39987	19	61.4333	0.555599	1.95547	42.4333	1.39987	0	14.8778	-0.566685	-0.20456	14.8778	0.362125	1348.03	1682	0.703213	1.48689	333.967	0.783673	wetl	tree
1196	Angiosperm	Leguminosae	Crudia	Crudia glaberrima	Crudia glaberrima (Steud.) J.F.Macbr.	128	902272	5.95534	1917.53	4858.33	0.432426	3.83468	2940.8	3.40226	16	61.1333	0.432426	3.83468	45.1333	3.40226	0	7.20543	-0.566685	-0.391304	7.20543	0.17538	1349.73	1687	0.707203	1.49862	337.267	0.791416	wetl	tree
1197	Angiosperm	Leguminosae	Crudia	Crudia oblonga	Crudia oblonga Benth.	61	442149	5.64557	2155.73	3160.63	0.708003	1.87059	1004.9	1.16258	20.3667	61	0.708003	1.87059	40.6333	1.16258	0	10.8195	-0.566685	-0.303337	10.8195	0.263348	1372.37	1616	0.760313	1.33201	243.633	0.5717	wetl	tree
1198	Angiosperm	Leguminosae	Crudia	Crudia tomentosa	Crudia tomentosa (Aubl.) J.F.Macbr.	29	104307	5.01831	1648	2537.5	0.120599	1.14967	889.5	1.02908	47	87	0.120599	1.14967	40	1.02908	0	21.2892	-0.566685	-0.0485056	21.2892	0.518179	1092	1433.67	0.102416	0.904157	341.667	0.801741	Notwetl	tree
1199	Angiosperm	Lauraceae	Cryptocarya	Cryptocarya guianensis	Cryptocarya guianensis Meisn.	23	6933	3.84092	1296.5	4199.4	-0.286057	3.07235	2902.9	3.35841	22.1333	70	-0.286057	3.07235	47.8667	3.35841	0	54.6913	-0.566685	0.764504	54.6913	1.33119	938.167	1536.63	-0.258563	1.14577	598.467	1.40434	wetl	tree
1200	Angiosperm	Sapindaceae	Cupania	Cupania americana	Cupania americana L.	160	895201	5.95192	1194.5	2937.33	-0.404062	1.61225	1742.83	2.01631	29.1667	69.6667	-0.404062	1.61225	40.5	2.01631	0	115.871	-0.566685	2.25363	115.871	2.82032	973.5	1592.83	-0.175651	1.27765	619.333	1.4533	wetl	tree
1201	Angiosperm	Sapindaceae	Cupania	Cupania castaneifolia	Cupania castaneaefolia Mart.	29	97919	4.99087	1132.87	2239.13	-0.475367	0.80449	1106.27	1.27986	39.0667	71	-0.475367	0.80449	31.9333	1.27986	0	38.8296	-0.566685	0.378429	38.8296	0.945113	958.867	1507.6	-0.209989	1.07765	548.733	1.28764	wetl	tree
1202	Angiosperm	Sapindaceae	Cupania	Cupania cinerea	Cupania cinerea Poepp. & Endl.	372	2134253	6.32925	1547.33	3343.83	0.00413575	2.08253	1796.5	2.0784	21	68.8333	0.00413575	2.08253	47.8333	2.0784	0	62.8281	-0.566685	0.962553	62.8281	1.52924	1136.83	1648	0.20762	1.4071	511.167	1.19948	wetl	shrub/ tree
1203	Angiosperm	Sapindaceae	Cupania	Cupania diphylla	Cupania diphylla Vahl	91	611557	5.78644	1637.33	3205.73	0.108258	1.92276	1568.4	1.81451	24.0667	83	0.108258	1.92276	58.9333	1.81451	0	40.179	-0.566685	0.411274	40.179	0.977958	1084.2	1587	0.0841128	1.26396	502.8	1.17985	wetl	tree
1204	Angiosperm	Sapindaceae	Cupania	Cupania hirsuta	Cupania hirsuta Radlk.	88	658421	5.8185	1475.17	2882	-0.0793549	1.54823	1406.83	1.62759	34	83.0333	-0.0793549	1.54823	49.0333	1.62759	0	21.4434	-0.566685	-0.0447514	21.4434	0.521933	1035	1580	-0.0313379	1.24754	545	1.27887	wetl	shrub/ tree
1205	Angiosperm	Sapindaceae	Cupania	Cupania latifolia	Cupania latifolia Kunth	172	1957362	6.29167	1108.13	2902.8	-0.503981	1.5723	1794.67	2.07628	23	85	-0.503981	1.5723	62	2.07628	0	97.9311	-0.566685	1.81696	97.9311	2.38365	892.4	1632.2	-0.365957	1.37003	739.8	1.73598	wetl	tree
1206	Angiosperm	Sapindaceae	Cupania	Cupania livida	Cupania livida (Radlk.) Croat	76	179481	5.25402	2320.43	4449.9	0.898547	3.36216	2129.47	2.46361	16	66.4667	0.898547	3.36216	50.4667	2.46361	0	60.7475	-0.566685	0.91191	60.7475	1.4786	1288.53	1643	0.563593	1.39537	354.467	0.831777	wetl	tree
1207	Angiosperm	Sapindaceae	Cupania	Cupania oblongifolia	Cupania oblongifolia Mart.	238	541997	5.734	1158.6	2204.3	-0.445596	0.76419	1045.7	1.20979	19.7667	70	-0.445596	0.76419	50.2333	1.20979	0	67.7482	-0.566685	1.08231	67.7482	1.64899	952.767	1360	-0.224303	0.731294	407.233	0.955597	Notwetl	tree
1208	Angiosperm	Sapindaceae	Cupania	Cupania polyodonta	Cupania polyodonta Radlk.	11	6272	3.79741	980.867	2727.47	-0.651218	1.36945	1746.6	2.02067	37.4	83.5333	-0.651218	1.36945	46.1333	2.02067	0	142.732	-0.566685	2.90742	142.732	3.4741	799.9	1615.13	-0.583014	1.32998	815.233	1.91299	wetl	tree
1209	Angiosperm	Sapindaceae	Cupania	Cupania rubiginosa	Cupania rubiginosa (Poir.) Radlk.	115	1210048	6.0828	1325.17	2495.43	-0.252892	1.10101	1170.27	1.3539	39	82.2333	-0.252892	1.10101	43.2333	1.3539	0	43.5666	-0.566685	0.493727	43.5666	1.06041	1028.43	1528.8	-0.046747	1.12739	500.367	1.17414	wetl	tree
1210	Angiosperm	Sapindaceae	Cupania	Cupania rufescens	Cupania rufescens Triana & Planch.	173	416450	5.61956	1908.17	3856.5	0.421589	2.67565	1948.33	2.25406	45.1667	70	0.421589	2.67565	24.8333	2.25406	0	69.9008	-0.566685	1.1347	69.9008	1.70139	1209.17	1561.17	0.377355	1.20334	352	0.825989	Notwetl	tree
1211	Angiosperm	Sapindaceae	Cupania	Cupania scrobiculata	Cupania scrobiculata Rich.	290	2787368	6.44519	1472.33	3172.33	-0.0826329	1.88412	1700	1.96676	29.6667	76.3333	-0.0826329	1.88412	46.6667	1.96676	0	37.1889	-0.566685	0.338495	37.1889	0.90518	1136.33	1564	0.206447	1.20999	427.667	1.00355	wetl	shrub/ tree
1212	Angiosperm	Sapindaceae	Cupania	Cupania vernalis	Cupania vernalis Cambess.	581	3182106	6.50271	1079.33	1827.17	-0.5373	0.327879	747.833	0.86518	12	85	-0.5373	0.327879	73	0.86518	0	54.9054	-0.566685	0.769714	54.9054	1.3364	911.3	1314	-0.321607	0.623352	402.7	0.94496	wetl	tree
1213	Angiosperm	Olacaceae	Curupira	Curupira tefeensis	Curupira tefeensis G.A.Black	11	54326	4.73501	2549.4	2946	1.16344	1.62227	396.6	0.458832	19.4	37	1.16344	1.62227	17.6	0.458832	0	26.2713	-0.566685	0.0727599	26.2713	0.639444	1559.53	1682.73	1.19951	1.48861	123.2	0.289096	Notwetl	tree
1214	Angiosperm	Primulaceae	Cybianthus	Cybianthus amplus	Cybianthus amplus (Mez) G.Agostini	119	976718	5.98977	1610.67	3303.67	0.077407	2.03606	1693	1.95866	17.1667	65	0.077407	2.03606	47.8333	1.95866	0	40.0021	-0.566685	0.406969	40.0021	0.973653	1253.17	1678	0.480603	1.4775	424.833	0.996897	wetl	tree
1215	Angiosperm	Primulaceae	Cybianthus	Cybianthus barbosae	Cybianthus barbosae Pipoly	6	1140	3.0569	2768	2916	1.41634	1.58757	148	0.171223	22	52	1.41634	1.58757	30	0.171223	0	9.88203	-0.566685	-0.326156	9.88203	0.240529	1450	1649	0.942484	1.40945	199	0.466965	Notwetl	tree
1216	Angiosperm	Primulaceae	Cybianthus	Cybianthus buchtienii	Cybianthus buchtienii (Pax) G.Agostini	8	5848	3.76701	1458.2	1864.2	-0.0989839	0.370724	406	0.469707	53.3333	67.8667	-0.0989839	0.370724	14.5333	0.469707	0	50.0665	-0.566685	0.651936	50.0665	1.21862	1198.53	1341	0.352403	0.686709	142.467	0.334307	Notwetl	tree
1217	Angiosperm	Primulaceae	Cybianthus	Cybianthus comperuvianus	Cybianthus comperuvianus Pipoly	61	327541	5.51527	885.033	2787.8	-0.762089	1.43925	1902.77	2.20134	32.1	68	-0.762089	1.43925	35.9	2.20134	0.0839671	161.207	-0.564641	3.35709	161.123	3.92173	750.4	1661.9	-0.699169	1.43972	911.5	2.13889	Notwetl	tree
1218	Angiosperm	Primulaceae	Cybianthus	Cybianthus fulvopulverulentus	Cybianthus fulvopulverulentus (Mez) G.Agostini	178	1106162	6.04382	1779.47	3278.63	0.272694	2.0071	1499.17	1.73441	23	69.0333	0.272694	2.0071	46.0333	1.73441	0	34.1918	-0.566685	0.265544	34.1918	0.832228	1280	1678.03	0.543569	1.47758	398.033	0.934009	wetl	tree
1219	Angiosperm	Primulaceae	Cybianthus	Cybianthus gigantophyllus	Cybianthus gigantophyllus Pipoly	16	186992	5.27182	2041.13	3383.67	0.57542	2.12862	1342.53	1.5532	14.6	29.4	0.57542	2.12862	14.8	1.5532	0	117.356	-0.566685	2.28977	117.356	2.85646	1548.53	1690.07	1.1737	1.50582	141.533	0.332116	Notwetl	tree
1220	Angiosperm	Primulaceae	Cybianthus	Cybianthus idroboi	Cybianthus idroboi Pipoly	5	1890	3.27646	2430	2603	1.02531	1.22545	173	0.200146	41	64	1.02531	1.22545	23	0.200146	0	19.7059	-0.566685	-0.0870431	19.7059	0.479641	1406	1476	0.839236	1.00349	70	0.164259	Notwetl	tree
1221	Angiosperm	Primulaceae	Cybianthus	Cybianthus kayapii	Cybianthus kayapii (Lundell) Pipoly	35	473759	5.67556	1634.93	4271.63	0.105482	3.15592	2636.7	3.05044	12.5667	52.4333	0.105482	3.15592	39.8667	3.05044	0	76.9363	-0.566685	1.30595	76.9363	1.87263	1091	1691.17	0.100069	1.5084	600.167	1.40833	Notwetl	tree
1222	Angiosperm	Primulaceae	Cybianthus	Cybianthus marginatus	Cybianthus marginatus (Benth.) Pipoly	114	275839	5.44066	771.733	2498.13	-0.893168	1.10413	1726.4	1.9973	21	56.6333	-0.893168	1.10413	35.6333	1.9973	4.35583	171.549	-0.460663	3.60883	167.193	4.06949	670.767	1293.17	-0.886033	0.574466	622.4	1.4605	Notwetl	tree
1223	Angiosperm	Primulaceae	Cybianthus	Cybianthus microbotrys	Cybianthus microbotrys A.DC.	23	39922	4.60121	2120	3407.8	0.666662	2.15654	1287.8	1.48988	41	55.4333	0.666662	2.15654	14.4333	1.48988	1.02598	101.507	-0.541712	1.90399	100.481	2.4457	1366	1435.2	0.745373	0.907755	69.2	0.162382	Notwetl	shrub
1224	Angiosperm	Primulaceae	Cybianthus	Cybianthus minutiflorus	Cybianthus minutiflorus Mez	48	582515	5.76531	1486.3	3214.03	-0.0664746	1.93237	1727.73	1.99884	14	67.0333	-0.0664746	1.93237	53.0333	1.99884	0	102.118	-0.566685	1.91886	102.118	2.48555	1194.43	1687	0.342782	1.49862	492.567	1.15584	Notwetl	tree
1225	Angiosperm	Primulaceae	Cybianthus	Cybianthus nanayensis	Cybianthus nanayensis (J.F.Macbr.) G.Agostini	18	19259	4.28463	2472.4	2858.87	1.07436	1.52147	386.467	0.447109	16	23.7333	1.07436	1.52147	7.73333	0.447109	0	4.24131	-0.566685	-0.463451	4.24131	0.103234	1675.6	1714.73	1.47187	1.5637	39.1333	0.0918287	Notwetl	shrub/ tree
1226	Angiosperm	Primulaceae	Cybianthus	Cybianthus ruforamulus	Cybianthus ruforamulus Pipoly	8	2362	3.37328	2206.53	3010.13	0.766774	1.69647	803.6	0.929697	20.3333	71	0.766774	1.69647	50.6667	0.929697	3.32598	17.4117	-0.48573	-0.142882	14.0858	0.342848	1387.33	1617.2	0.795433	1.33483	229.867	0.539396	Notwetl	tree
1227	Angiosperm	Primulaceae	Cybianthus	Cybianthus spicatus	Cybianthus spicatus (Kunth) G. Agostini	183	1486211	6.17208	2083.37	3297.8	0.624281	2.02928	1214.43	1.405	25.1	70.6333	0.624281	2.02928	45.5333	1.405	0	25.4975	-0.566685	0.0539266	25.4975	0.620611	1305.7	1707.27	0.603876	1.54618	401.567	0.9423	wetl	tree
1228	Angiosperm	Primulaceae	Cybianthus	Cybianthus spichigeri	Cybianthus spichigeri Pipoly	12	30356	4.48224	1922.6	3165.47	0.438287	1.87618	1242.87	1.43789	17.3667	33.0667	0.438287	1.87618	15.7	1.43789	0.0278647	21.6014	-0.566006	-0.0409048	21.5736	0.525102	1187.43	1725.33	0.326356	1.58857	537.9	1.26221	Notwetl	tree
1229	Angiosperm	Primulaceae	Cybianthus	Cybianthus surinamensis	Cybianthus surinamensis (Spreng.) G.Agostini	42	360973	5.55747	1601.37	3073.37	0.0666477	1.76963	1472	1.70298	42	77	0.0666477	1.76963	35	1.70298	0	108.762	-0.566685	2.08058	108.762	2.64726	1165.8	1529.2	0.275592	1.12833	363.4	0.85274	wetl	shrub/ tree
1230	Angiosperm	Primulaceae	Cybianthus	Cybianthus venezuelanus	Cybianthus venezuelanus Mez	213	1188303	6.07493	1245.83	3308	-0.344674	2.04108	2062.17	2.38575	22.1667	65	-0.344674	2.04108	42.8333	2.38575	0	128.478	-0.566685	2.56048	128.478	3.12717	1045	1601	-0.00787229	1.29681	556	1.30469	wetl	tree
1231	Angiosperm	Bignoniaceae	Cybistax	Cybistax antisyphilitica	Cybistax antisyphilitica (Mart.) Mart.	295	3863642	6.587	952.833	1679.33	-0.68365	0.156849	726.5	0.840499	25	87	-0.68365	0.156849	62	0.840499	0	83.444	-0.566685	1.46435	83.444	2.03103	804	1251.67	-0.573393	0.477083	447.667	1.05048	Notwetl	tree
1232	Angiosperm	Annonaceae	Cymbopetalum	Cymbopetalum abacophyllum	Cymbopetalum abacophyllum N.A.Murray	9	33006	4.51859	2381.2	2855.2	0.968849	1.51723	474	0.548378	16.0667	22	0.968849	1.51723	5.93333	0.548378	0	6.49911	-0.566685	-0.408496	6.49911	0.158188	1649	1713.13	1.40945	1.55994	64.1333	0.150493	Notwetl	tree
1233	Angiosperm	Annonaceae	Cymbopetalum	Cymbopetalum aequale	Cymbopetalum aequale N.A.Murray	22	44850	4.65176	2454.87	3661.13	1.05407	2.44962	1206.27	1.39555	12	21.7333	1.05407	2.44962	9.73333	1.39555	0	51.2321	-0.566685	0.680306	51.2321	1.24699	1622.8	1697.73	1.34797	1.52381	74.9333	0.175836	Notwetl	tree
1234	Angiosperm	Annonaceae	Cymbopetalum	Cymbopetalum alkekengi	Cymbopetalum alkekengi N.A.Murray	6	9027	3.95554	2352	2763	0.935067	1.41056	411	0.475492	17	21	0.935067	1.41056	4	0.475492	0	1.356	-0.566685	-0.533679	1.356	0.0330051	1686	1693	1.49627	1.5127	7	0.0164259	Notwetl	tree
1235	Angiosperm	Annonaceae	Cymbopetalum	Cymbopetalum brasiliense	Cymbopetalum brasiliense (Vell.) Benth. ex Baill.	193	1761900	6.24598	1209.47	2711.2	-0.386747	1.35063	1501.73	1.73738	22	74	-0.386747	1.35063	52	1.73738	0	42.4387	-0.566685	0.466274	42.4387	1.03296	954.667	1520.67	-0.219845	1.10831	566	1.32815	wetl	shrub/ tree
1236	Angiosperm	Annonaceae	Cymbopetalum	Cymbopetalum euneurum	Cymbopetalum euneurum N.A.Murray	9	2483	3.39498	2016.5	2385.83	0.546922	0.974209	369.333	0.427287	39	73.5	0.546922	0.974209	34.5	0.427287	0.135167	43.1288	-0.563395	0.483073	42.9937	1.04647	1297	1448.17	0.583461	0.938182	151.167	0.354722	wetl	shrub/ tree
1237	Angiosperm	Annonaceae	Cymbopetalum	Cymbopetalum longipes	Cymbopetalum longipes Benth. ex Diels	36	428384	5.63183	1394.33	2689.53	-0.172872	1.32556	1295.2	1.49844	13.8667	61.9333	-0.172872	1.32556	48.0667	1.49844	0	42.1878	-0.566685	0.460167	42.1878	1.02685	1172.6	1676.53	0.291549	1.47406	503.933	1.18251	wetl	tree/ liana
1238	Angiosperm	Annonaceae	Cymbopetalum	Cymbopetalum sanchezii	Cymbopetalum sanchezii N.A.Murray	7	1748	3.24254	2355	3682	0.938537	2.47376	1327	1.53523	17	44	0.938537	2.47376	27	1.53523	0	125.045	-0.566685	2.47692	125.045	3.04361	1598	1695	1.28978	1.51739	97	0.227616	Notwetl	tree
1239	Angiosperm	Annonaceae	Cymbopetalum	Cymbopetalum schunkei	Cymbopetalum schunkei N.A.Murray	6	18632	4.27026	1308	1695	-0.272753	0.174974	387	0.447726	25	51	-0.272753	0.174974	26	0.447726	0	35.562	-0.566685	0.298895	35.562	0.865579	1104	1433	0.130575	0.902593	329	0.772018	Notwetl	tree
1240	Angiosperm	Leguminosae	Cynometra	Cynometra bauhiniifolia	Cynometra bauhiniifolia Benth.	101	1027989	6.01199	1403.83	2792.5	-0.161882	1.44469	1388.67	1.60657	29.6667	79.8333	-0.161882	1.44469	50.1667	1.60657	0	17.925	-0.566685	-0.130389	17.925	0.436296	1122.33	1613	0.173595	1.32497	490.667	1.15138	wetl	tree
1241	Angiosperm	Leguminosae	Cynometra	Cynometra duckei	Cynometra duckei Dwyer	9	1624	3.21059	2499.67	2606.5	1.1059	1.2295	106.833	0.123597	23.1667	50	1.1059	1.2295	26.8333	0.123597	0	26.6217	-0.566685	0.0812878	26.6217	0.647972	1472	1660.5	0.994109	1.43644	188.5	0.442326	wetl	tree
1242	Angiosperm	Leguminosae	Cynometra	Cynometra hostmanniana	Cynometra hostmanniana Tul.	9	63262	4.80114	1592	2405.83	0.0558113	0.997347	813.833	0.941536	40.5	71.5	0.0558113	0.997347	31	0.941536	0	32.7954	-0.566685	0.231556	32.7954	0.798241	1189	1404.83	0.330032	0.836498	215.833	0.506466	wetl	tree
1243	Angiosperm	Leguminosae	Cynometra	Cynometra longicuspis	Cynometra longicuspis Ducke	41	146703	5.16644	2178.77	3234	0.73465	1.95547	1055.23	1.22082	19	58.3333	0.73465	1.95547	39.3333	1.22082	0	14.8491	-0.566685	-0.205257	14.8491	0.361427	1368.67	1612.63	0.751631	1.32411	243.967	0.572482	wetl	tree
1244	Angiosperm	Leguminosae	Cynometra	Cynometra marginata	Cynometra marginata Benth.	64	500948	5.69979	1640.5	3078.17	0.111922	1.77518	1437.67	1.66326	20.5667	73.4333	0.111922	1.77518	52.8667	1.66326	0	16.3387	-0.566685	-0.169	16.3387	0.397684	1180.37	1613.87	0.309774	1.32701	433.5	1.01723	wetl	tree
1245	Angiosperm	Leguminosae	Cynometra	Cynometra spruceana	Cynometra spruceana Benth.	99	687821	5.83748	1970.83	2924.83	0.494089	1.59779	954	1.1037	21.3333	66	0.494089	1.59779	44.6667	1.1037	0	11.6716	-0.566685	-0.282598	11.6716	0.284087	1236	1702	0.440321	1.53382	466	1.0935	wetl	tree
1246	Angiosperm	Leguminosae	Cynometra	Cynometra stenopetala	Cynometra stenopetala Dwyer	8	10955	4.03961	1815.4	3048.87	0.314266	1.74128	1233.47	1.42702	17.8	73	0.314266	1.74128	55.2	1.42702	0	17.8461	-0.566685	-0.13231	17.8461	0.434374	1317	1610.87	0.630392	1.31997	293.867	0.689576	Notwetl	tree
1247	Angiosperm	Capparaceae	Cynophalla	Cynophalla amplissima	Cynophalla amplissima (Lam.) Iltis & Cornejo	118	452115	5.65525	1277.7	2745.4	-0.307807	1.3902	1467.7	1.698	36	77	-0.307807	1.3902	41	1.698	0	85.7019	-0.566685	1.5193	85.7019	2.08599	1047.93	1428.87	-0.000989048	0.892894	380.933	0.893883	wetl	tree
1248	Angiosperm	Capparaceae	Cynophalla	Cynophalla flexuosa	Cynophalla flexuosa (L.) J.Presl	859	2921401	6.46559	565.867	1679.4	-1.13134	0.156926	1113.53	1.28826	40	109	-1.13134	0.156926	69	1.28826	0	62.5666	-0.566685	0.956188	62.5666	1.52287	480.867	1175.13	-1.33164	0.297493	694.267	1.62914	wetl	shrub
1249	Angiosperm	Capparaceae	Cynophalla	Cynophalla polyantha	Cynophalla polyantha (Triana & Planch.) Cornejo & Iltis	55	172495	5.23678	956.533	1928.4	-0.67937	0.444997	971.867	1.12437	47	72.8	-0.67937	0.444997	25.8	1.12437	0	228.046	-0.566685	4.98395	228.046	5.55064	806.2	1339.93	-0.568231	0.684206	533.733	1.25244	wetl	tree
1250	Angiosperm	Cyrillaceae	Cyrilla	Cyrilla antillana	Cyrilla antillana Michx.	5	1514	3.18013	2138	2887	0.687487	1.55402	749	0.866529	38	74	0.687487	1.55402	36	0.866529	0	78.8516	-0.566685	1.35257	78.8516	1.91925	1373	1583	0.761799	1.25458	210	0.492778	Notwetl	tree
1251	Angiosperm	Cyrillaceae	Cyrilla	Cyrilla racemiflora	Cyrilla racemiflora L.	306	634898	5.8027	1347.67	3274	-0.226862	2.00174	1926.33	2.2286	28.6667	61	-0.226862	2.00174	32.3333	2.2286	0	98.4541	-0.566685	1.82969	98.4541	2.39637	1130.67	1583	0.19315	1.25458	452.333	1.06143	Notwetl	shrub/ tree
1252	Angiosperm	Ixonanthaceae	Cyrillopsis	Cyrillopsis paraensis	Cyrillopsis paraensis Kuhlm.	13	2819	3.4501	1900.47	3332.47	0.412681	2.06938	1432	1.6567	38	69.4667	0.412681	2.06938	31.4667	1.6567	0	52.8287	-0.566685	0.719169	52.8287	1.28585	1317.1	1521	0.630627	1.10909	203.9	0.478463	wetl	tree
1253	Angiosperm	Burseraceae	Dacryodes	Dacryodes belemensis	Dacryodes belemensis Cuatrec.	41	77983	4.892	1302.6	3257.93	-0.279	1.98315	1955.33	2.26215	19	65.1333	-0.279	1.98315	46.1333	2.26215	0	198.606	-0.566685	4.2674	198.606	4.83408	1080	1639.67	0.0742573	1.38755	559.667	1.31329	wetl	tree
1254	Angiosperm	Burseraceae	Dacryodes	Dacryodes chimantensis	Dacryodes chimantensis Steyerm. & Maguire	150	1114483	6.04707	2420.87	3211.93	1.01474	1.92994	791.067	0.915197	17.2667	57.9333	1.01474	1.92994	40.6667	0.915197	0	30.6136	-0.566685	0.178452	30.6136	0.745136	1400.8	1660	0.827034	1.43526	259.2	0.608228	wetl	tree
1255	Angiosperm	Burseraceae	Dacryodes	Dacryodes cupularis	Dacryodes cupularis Cuatrec.	21	58181	4.76478	2005.9	4262.7	0.534658	3.14558	2256.8	2.61093	16.4667	39.6	0.534658	3.14558	23.1333	2.61093	0	36.5182	-0.566685	0.322169	36.5182	0.888853	1305.17	1625.2	0.602624	1.3536	320.033	0.750977	Notwetl	tree
1256	Angiosperm	Burseraceae	Dacryodes	Dacryodes cuspidata	Dacryodes cuspidata (Cuatrec.) Daly	24	102885	5.01235	2165.87	3505.47	0.719726	2.26953	1339.6	1.5498	19	55.6	0.719726	2.26953	36.6	1.5498	0	26.8201	-0.566685	0.0861171	26.8201	0.652802	1327.67	1703.33	0.655422	1.53695	375.667	0.881524	Notwetl	tree
1257	Angiosperm	Burseraceae	Dacryodes	Dacryodes edilsonii	Dacryodes edilsonii Daly	8	1996	3.30016	1667.8	1737.53	0.143505	0.224181	69.7333	0.0806755	52.4667	60	0.143505	0.224181	7.53333	0.0806755	0.285361	15.8855	-0.559739	-0.180032	15.6001	0.379707	1258.13	1337.33	0.492258	0.678105	79.2	0.185848	Notwetl	tree
1258	Angiosperm	Burseraceae	Dacryodes	Dacryodes hopkinsii	Dacryodes hopkinsii Daly	14	28209	4.45039	1607.47	3061.17	0.0737049	1.75551	1453.7	1.68181	14	49.8667	0.0737049	1.75551	35.8667	1.68181	0	84.9594	-0.566685	1.50123	84.9594	2.06791	1269.37	1698.63	0.518617	1.52592	429.267	1.0073	Notwetl	tree
1259	Angiosperm	Burseraceae	Dacryodes	Dacryodes microcarpa	Dacryodes microcarpa Cuatrec.	85	518677	5.7149	1901.67	3144.7	0.414069	1.85215	1243.03	1.43808	27	75	0.414069	1.85215	48	1.43808	0	75.4516	-0.566685	1.26981	75.4516	1.83649	1257	1665.93	0.489598	1.44918	408.933	0.959586	wetl	shrub/ tree
1260	Angiosperm	Burseraceae	Dacryodes	Dacryodes negrensis	Dacryodes negrensis Daly & M.C.Martinez	35	268277	5.42858	2417.23	3283.07	1.01054	2.01223	865.833	1.0017	18	53.9667	1.01054	2.01223	35.9667	1.0017	0	52.1502	-0.566685	0.702653	52.1502	1.26934	1469.73	1668.5	0.98879	1.45521	198.767	0.466418	Notwetl	tree
1261	Angiosperm	Burseraceae	Dacryodes	Dacryodes nitens	Dacryodes nitens Cuatrec.	92	1292916	6.11157	1672.6	3100.8	0.149059	1.80136	1428.2	1.65231	19	63.6667	0.149059	1.80136	44.6667	1.65231	0	65.0088	-0.566685	1.01563	65.0088	1.58232	1186.27	1686.2	0.323618	1.49674	499.933	1.17312	wetl	tree
1262	Angiosperm	Burseraceae	Dacryodes	Dacryodes paraensis	Dacryodes paraensis Cuatrec.	16	190529	5.27996	1581.4	2938	0.043548	1.61302	1356.6	1.56947	20	76.6667	0.043548	1.61302	56.6667	1.56947	0	20.5118	-0.566685	-0.0674268	20.5118	0.499258	1222.4	1692	0.408407	1.51035	469.6	1.10194	Notwetl	tree
1263	Angiosperm	Burseraceae	Dacryodes	Dacryodes peruviana	Dacryodes peruviana (Loes.) H.J.Lam	172	1494083	6.17437	2279	3919.6	0.850612	2.74865	1640.6	1.89803	14	44	0.850612	2.74865	30	1.89803	0	57.7352	-0.566685	0.838591	57.7352	1.40528	1464.47	1692.87	0.976431	1.51239	228.4	0.535954	wetl	tree
1264	Angiosperm	Burseraceae	Dacryodes	Dacryodes roraimensis	Dacryodes roraimensis Cuatrec.	27	232052	5.36559	2157.97	3465.57	0.710587	2.22337	1307.6	1.51278	22.8667	68.2	0.710587	2.22337	45.3333	1.51278	0	35.3958	-0.566685	0.29485	35.3958	0.861534	1386.53	1698.43	0.793556	1.52545	311.9	0.731892	wetl	tree
1265	Angiosperm	Burseraceae	Dacryodes	Dacryodes sclerophylla	Dacryodes sclerophylla Cuatrec.	22	25128	4.40016	2398	3368.2	0.988285	2.11072	970.2	1.12244	16.4667	56.1333	0.988285	2.11072	39.6667	1.12244	0	16.3818	-0.566685	-0.167952	16.3818	0.398733	1436.4	1643.53	0.910571	1.39662	207.133	0.486051	Notwetl	tree
1266	Angiosperm	Leguminosae	Dalbergia	Dalbergia spruceana	Dalbergia spruceana Benth.	79	481165	5.68229	1316	2571.1	-0.263497	1.18855	1255.1	1.45204	38.9667	71	-0.263497	1.18855	32.0333	1.45204	0	96.7607	-0.566685	1.78847	96.7607	2.35516	1110.87	1543.07	0.146688	1.16087	432.2	1.01418	Notwetl	tree
1267	Angiosperm	Thymelaeaceae	Daphnopsis	Daphnopsis equatorialis	Daphnopsis equatorialis Nevling	39	40938	4.61213	1774.07	4451.13	0.266447	3.36359	2677.07	3.09714	21	59	0.266447	3.36359	38	3.09714	0	90.5628	-0.566685	1.63762	90.5628	2.2043	1180.2	1592.07	0.309383	1.27585	411.867	0.96647	Notwetl	tree
1268	Angiosperm	Thymelaeaceae	Daphnopsis	Daphnopsis filipedunculata	Daphnopsis filipedunculata Nevling & Barringer	6	1512	3.17955	1853	2157	0.357766	0.709468	304	0.351702	62	74	0.357766	0.709468	12	0.351702	0	21.5273	-0.566685	-0.0427089	21.5273	0.523976	1258	1373	0.491945	0.761799	115	0.269854	Notwetl	tree
1269	Angiosperm	Cardiopteridaceae	Dendrobangia	Dendrobangia boliviana	Dendrobangia boliviana Rusby	272	1651965	6.218	2156.17	4192.33	0.708504	3.06418	2036.17	2.35567	18.1667	62	0.708504	3.06418	43.8333	2.35567	0	69.7634	-0.566685	1.13136	69.7634	1.69804	1294	1667.83	0.576421	1.45364	373.833	0.877222	wetl	tree
1270	Angiosperm	Cardiopteridaceae	Dendrobangia	Dendrobangia multinervia	Dendrobangia multinervia Ducke	14	104288	5.01823	1817.17	2824.33	0.31631	1.48152	1007.17	1.16521	17	48.2667	0.31631	1.48152	31.2667	1.16521	0	102.123	-0.566685	1.919	102.123	2.48568	1415.97	1700.7	0.862623	1.53077	284.733	0.668144	Notwetl	tree
1271	Angiosperm	Araliaceae	Dendropanax	Dendropanax arboreus	Dendropanax arboreus (L.) Decne. & Planch.	1953	3597846	6.55604	1196.13	3410.93	-0.402173	2.16016	2214.8	2.56234	37	94	-0.402173	2.16016	57	2.56234	0	73.5825	-0.566685	1.22432	73.5825	1.791	934.133	1560	-0.268028	1.20061	625.867	1.46863	wetl	tree
1272	Angiosperm	Araliaceae	Dendropanax	Dendropanax bolivianus	Dendropanax bolivianus Gand.	7	840	2.92428	1514	2939	-0.0344281	1.61418	1425	1.6486	54	57	-0.0344281	1.61418	3	1.6486	0	31.7234	-0.566685	0.205463	31.7234	0.772147	1230	1324	0.426241	0.646818	94	0.220577	Notwetl	tree
1273	Angiosperm	Araliaceae	Dendropanax	Dendropanax caucanus	Dendropanax caucanus (Harms) Harms	169	536030	5.72919	2288	4089	0.861024	2.94463	1801	2.0836	20.1667	69.8333	0.861024	2.94463	49.6667	2.0836	0	87.9433	-0.566685	1.57386	87.9433	2.14054	1227.33	1646.33	0.419984	1.40319	419	0.983208	Notwetl	tree
1274	Angiosperm	Araliaceae	Dendropanax	Dendropanax cuneatus	Dendropanax cuneatus (DC.) Decne. & Planch.	400	3066593	6.48666	1210.33	1978.87	-0.385745	0.503383	768.533	0.889128	23	81	-0.385745	0.503383	58	0.889128	0	48.093	-0.566685	0.603901	48.093	1.17059	1024.13	1417	-0.0568372	0.865048	392.867	0.921885	wetl	tree
1275	Angiosperm	Araliaceae	Dendropanax	Dendropanax fendleri	Dendropanax fendleri Seem.	7	1809	3.25744	1235	3179	-0.357207	1.89184	1944	2.24904	36	57	-0.357207	1.89184	21	2.24904	2.06426	94.6061	-0.51644	1.73603	92.5418	2.25247	1043	1494	-0.0125654	1.04573	451	1.0583	Notwetl	tree
1276	Angiosperm	Araliaceae	Dendropanax	Dendropanax macrocarpus	Dendropanax macrocarpus Cuatrec.	12	7643	3.88326	1703.73	2874.47	0.185077	1.53952	1170.73	1.35444	18.4667	41	0.185077	1.53952	22.5333	1.35444	0	129.472	-0.566685	2.58466	129.472	3.15134	1219.73	1516.13	0.40215	1.09767	296.4	0.69552	Notwetl	tree
1277	Angiosperm	Araliaceae	Dendropanax	Dendropanax macropodus	Dendropanax macropodus (Harms) Marchal	29	339359	5.53066	2322	3727	0.900359	2.52582	1405	1.62547	16.9	53.0333	0.900359	2.52582	36.1333	1.62547	0	78.6549	-0.566685	1.34778	78.6549	1.91446	1516.9	1690	1.09947	1.50566	173.1	0.406189	wetl	tree
1278	Angiosperm	Araliaceae	Dendropanax	Dendropanax palustris	Dendropanax palustris (Ducke) Harms	23	194217	5.28829	2194.27	3322.67	0.752583	2.05805	1128.4	1.30546	18	58.9667	0.752583	2.05805	40.9667	1.30546	0	15.3931	-0.566685	-0.192017	15.3931	0.374668	1389.33	1681.33	0.800126	1.48532	292	0.685195	wetl	tree
1279	Angiosperm	Araliaceae	Dendropanax	Dendropanax resinosus	Dendropanax resinosus (Marchal) Frodin	11	3410	3.53275	1650.9	3052.2	0.123954	1.74514	1401.3	1.62118	17.3667	54.9667	0.123954	1.74514	37.6	1.62118	0	199.679	-0.566685	4.2935	199.679	4.86019	1197.2	1700.93	0.349274	1.53131	503.733	1.18204	wetl	shrub/ tree
1280	Angiosperm	Araliaceae	Dendropanax	Dendropanax tessmannii	Dendropanax tessmannii (Harms) Harms	24	241100	5.3822	1400	2861.33	-0.166316	1.52432	1461.33	1.69064	13	48.0667	-0.166316	1.52432	35.0667	1.69064	0	91.0893	-0.566685	1.65043	91.0893	2.21712	1177.47	1703.13	0.302969	1.53648	525.667	1.23351	wetl	tree
1281	Angiosperm	Araliaceae	Dendropanax	Dendropanax umbellatus	Dendropanax umbellatus (Ruiz & Pav.) J.F.Macbr.	33	295295	5.47026	1394.53	3114.67	-0.172641	1.81741	1720.13	1.99005	17	56.9333	-0.172641	1.81741	39.9333	1.99005	0	47.9528	-0.566685	0.600487	47.9528	1.16717	1111.73	1696.67	0.148721	1.5213	584.933	1.37258	Notwetl	tree
1282	Angiosperm	Rubiaceae	Dialypetalanthus	Dialypetalanthus fuscescens	Dialypetalanthus fuscescens Kuhlm.	96	743040	5.87101	1576.87	2352.13	0.0383033	0.935221	775.267	0.896918	56	70.1333	0.0383033	0.935221	14.1333	0.896918	0	31.2325	-0.566685	0.193516	31.2325	0.7602	1204	1408.73	0.365231	0.84565	204.733	0.480419	wetl	shrub/ tree
1283	Angiosperm	Dichapetalaceae	Dichapetalum	Dichapetalum asplundeanum	Dichapetalum asplundeanum Prance	8	3668	3.56443	961.2	3552.2	-0.673971	2.3236	2591	2.99757	16	117.867	-0.673971	2.3236	101.867	2.99757	2.51904	120.602	-0.505371	2.36876	118.083	2.87414	807.867	1643	-0.56432	1.39537	835.133	1.95969	Notwetl	tree
1284	Angiosperm	Polygalaceae	Diclidanthera	Diclidanthera octandra	Diclidanthera octandra Gleason	15	10156	4.00672	1765.6	2862.83	0.256652	1.52606	1097.23	1.26941	16.7667	64.2333	0.256652	1.52606	47.4667	1.26941	0	8.16633	-0.566685	-0.367916	8.16633	0.198769	1232.07	1708.1	0.431091	1.54813	476.033	1.11704	wetl	shrub/ small tree
1285	Angiosperm	Polygalaceae	Diclidanthera	Diclidanthera penduliflora	Diclidanthera penduliflora Mart.	69	525625	5.72068	1746.53	2956.73	0.234593	1.63469	1210.2	1.4001	17.1333	70.9333	0.234593	1.63469	53.8	1.4001	0	12.0779	-0.566685	-0.272707	12.0779	0.293978	1204.4	1698.87	0.366169	1.52646	494.467	1.1603	wetl	shrub/ liana
1286	Angiosperm	Annonaceae	Diclinanona	Diclinanona calycina	Diclinanona calycina (Diels) R.E.Fr.	57	537249	5.73018	2156.47	3291.97	0.708851	2.02253	1135.5	1.31368	17	51.0667	0.708851	2.02253	34.0667	1.31368	0	14.1767	-0.566685	-0.221622	14.1767	0.345062	1427.8	1753.23	0.890391	1.65404	325.433	0.763649	wetl	tree
1287	Angiosperm	Annonaceae	Diclinanona	Diclinanona matogrossensis	Diclinanona matogrossensis Maas	4	758	2.87967	1953	2164	0.473458	0.717567	211	0.244109	67	70	0.473458	0.717567	3	0.244109	0	5.40898	-0.566685	-0.43503	5.40898	0.131655	1265	1340	0.508371	0.684363	75	0.175992	Notwetl	tree
1288	Angiosperm	Annonaceae	Diclinanona	Diclinanona tessmannii	Diclinanona tessmannii Diels	61	192377	5.28415	2481.53	3000.13	1.08493	1.6849	518.6	0.599976	17	29	1.08493	1.6849	12	0.599976	0	5.12361	-0.566685	-0.441976	5.12361	0.124709	1605.43	1719.1	1.30722	1.57394	113.667	0.266726	wetl	tree
1289	Angiosperm	Leguminosae	Dicorynia	Dicorynia guianensis	Dicorynia guianensis Amshoff	16	51567	4.71237	2147.13	3015.07	0.698053	1.70218	867.933	1.00413	42	55.8	0.698053	1.70218	13.8	1.00413	0	22.8433	-0.566685	-0.0106777	22.8433	0.556007	1339.13	1429.87	0.682329	0.89524	90.7333	0.212911	Notwetl	tree
1290	Angiosperm	Leguminosae	Dicorynia	Dicorynia paraensis	Dicorynia paraensis Benth.	50	256997	5.40993	2194	3327	0.752274	2.06306	1133	1.31078	18	48	0.752274	2.06306	30	1.31078	0	13.5733	-0.566685	-0.23631	13.5733	0.330374	1429.13	1693.53	0.893519	1.51395	264.4	0.62043	wetl	tree
1291	Angiosperm	Arecaceae	Dictyocaryum	Dictyocaryum ptarianum	Dictyocaryum ptarianum (Steyerm.) H.E.Moore & Steyerm.	10	9111	3.95957	1815.27	2927.73	0.314112	1.60114	1112.47	1.28703	19.6	65.7333	0.314112	1.60114	46.1333	1.28703	1.29439	90.9386	-0.535179	1.64676	89.6442	2.18194	1224.13	1622	0.412475	1.34609	397.867	0.933618	wetl	palm tree
1292	Angiosperm	Rutaceae	Dictyoloma	Dictyoloma vandellianum	Dictyoloma vandellianum A.Juss.	294	1419965	6.15228	808.333	1941.07	-0.850824	0.459652	1132.73	1.31048	29.4667	87	-0.850824	0.459652	57.5333	1.31048	0	84.0578	-0.566685	1.47928	84.0578	2.04597	683.333	1366.93	-0.856545	0.747563	683.6	1.60411	Notwetl	tree
1293	Angiosperm	Leguminosae	Dicymbe	Dicymbe amazonica	Dicymbe amazonica Ducke	3	409	2.61172	2728	2732	1.37007	1.37469	4	0.00462766	23	23	1.37007	1.37469	0	0.00462766	0	0	-0.566685	-0.566685	0	0	1615	1618	1.32967	1.33671	3	0.00703968	Notwetl	tree
1294	Angiosperm	Leguminosae	Dicymbe	Dicymbe arenicola	Dicymbe arenicola W.A.Rodrigues	4	28789	4.45923	2157	2827	0.709468	1.4846	670	0.775133	40	74	0.709468	1.4846	34	0.775133	0	17.9641	-0.566685	-0.129437	17.9641	0.437248	1373	1580	0.761799	1.24754	207	0.485738	Notwetl	tree
1295	Angiosperm	Leguminosae	Dicymbe	Dicymbe corymbosa	Dicymbe corymbosa Spruce ex Benth.	15	10511	4.02164	1685.9	3060.37	0.164446	1.75459	1374.47	1.59014	18.7667	49	0.164446	1.75459	30.2333	1.59014	0	66.3634	-0.566685	1.0486	66.3634	1.61529	1285.77	1597.4	0.557101	1.28837	311.633	0.731266	Notwetl	tree
1296	Angiosperm	Leguminosae	Dicymbe	Dicymbe fraterna	Dicymbe fraterna R.S.Cowan	15	26583	4.4246	1577.67	2264.13	0.0392288	0.833412	686.467	0.794184	41	50.2333	0.0392288	0.833412	9.23333	0.794184	0	22.3058	-0.566685	-0.0237615	22.3058	0.542923	1220.8	1479.73	0.404653	1.01226	258.933	0.607602	Notwetl	tree
1297	Angiosperm	Leguminosae	Dicymbe	Dicymbe hymenaea	Dicymbe hymenaea Barneby	4	956	2.98046	2231	3147	0.79508	1.85481	916	1.05973	41	49	0.79508	1.85481	8	1.05973	4.12807	44.9603	-0.466207	0.52765	40.8322	0.993857	1437	1657	0.911979	1.42822	220	0.516243	Notwetl	tree
1298	Angiosperm	Leguminosae	Dicymbe	Dicymbe jenmanii	Dicymbe jenmanii Sandwith	16	4827	3.68368	1843	3045	0.346197	1.73681	1202	1.39061	42	43.8	0.346197	1.73681	1.8	1.39061	0	21.9032	-0.566685	-0.0335601	21.9032	0.533124	1341.13	1487	0.687022	1.02931	145.867	0.342285	Notwetl	tree
1299	Angiosperm	Leguminosae	Dicymbe	Dicymbe mollis	Dicymbe mollis Barneby	4	392	2.59329	2765	2765	1.41287	1.41287	0	0	22	22	1.41287	1.41287	0	0	4.99097	4.99097	-0.445204	-0.445204	0	0	1650	1650	1.4118	1.4118	0	0	Notwetl	tree
1300	Angiosperm	Leguminosae	Dicymbe	Dicymbe pharangophila	Dicymbe pharangophila R.S.Cowan	13	3075	3.48785	2055	3127.17	0.591463	1.83187	1072.17	1.24041	42.1667	44	0.591463	1.83187	1.83333	1.24041	2.07058	60.8175	-0.516287	0.913614	58.7469	1.4299	1364	1499.83	0.74068	1.05942	135.833	0.318741	wetl	tree
1301	Angiosperm	Leguminosae	Dicymbe	Dicymbe praeruptorum	Dicymbe praeruptorum Barneby	3	2963	3.47173	3105	3923	1.80622	2.75258	818	0.946356	46	68	1.80622	2.75258	22	0.946356	2.17622	26.8508	-0.513715	0.086865	24.6746	0.60058	1359	1646	0.728947	1.40241	287	0.673463	Notwetl	tree
1302	Angiosperm	Leguminosae	Dicymbe	Dicymbe puncticulosa	Dicymbe puncticulosa R.S.Cowan	5	1796	3.25431	2666	2964	1.29834	1.6431	298	0.344761	37	40	1.29834	1.6431	3	0.344761	0	19.8942	-0.566685	-0.0824599	19.8942	0.484225	1545	1593	1.16541	1.27804	48	0.112635	Notwetl	tree
1303	Angiosperm	Leguminosae	Dicymbe	Dicymbe stipitata	Dicymbe stipitata R.S.Cowan	10	110438	5.04312	2452.27	3152.93	1.05107	1.86168	700.667	0.810612	17.2667	29	1.05107	1.86168	11.7333	0.810612	0	35.5583	-0.566685	0.298806	35.5583	0.86549	1569.53	1691.4	1.22298	1.50894	121.867	0.285967	Notwetl	tree
1304	Angiosperm	Leguminosae	Dicymbe	Dicymbe uaiparuensis	Dicymbe uaiparuensis R.S.Cowan	20	21085	4.32397	2232.07	2837.8	0.796314	1.4971	605.733	0.700782	17	47.4667	0.796314	1.4971	30.4667	0.700782	0	26.2255	-0.566685	0.071645	26.2255	0.63833	1448.47	1718.47	0.938886	1.57246	270	0.633571	Notwetl	tree
1305	Angiosperm	Lauraceae	Dicypellium	Dicypellium manausense	Dicypellium manausense W.A.Rodrigues	13	3018	3.47972	2173.37	2571.5	0.728403	1.18901	398.133	0.460606	33	43.6	0.728403	1.18901	10.6	0.460606	0	16.5584	-0.566685	-0.163653	16.5584	0.403032	1389.63	1554	0.80083	1.18653	164.367	0.385696	wetl	tree
1306	Angiosperm	Phyllanthaceae	Didymocistus	Didymocistus chrysadenius	Didymocistus chrysadenius Kuhlm.	77	371874	5.5704	2504.87	3259.53	1.11192	1.98501	754.667	0.873085	16	23	1.11192	1.98501	7	0.873085	0	4.33098	-0.566685	-0.461268	4.33098	0.105416	1601.87	1710.13	1.29885	1.5529	108.267	0.254054	wetl	tree
1307	Angiosperm	Bignoniaceae	Digomphia	Digomphia densicoma	Digomphia densicoma (Mart. ex DC.) Pilg.	87	532508	5.72633	1569.53	3356.53	0.0298193	2.09723	1787	2.06741	17	70	0.0298193	2.09723	53	2.06741	0	148.31	-0.566685	3.04319	148.31	3.60988	1174.57	1654	0.296164	1.42118	479.433	1.12502	Notwetl	shrub/ tree
1308	Angiosperm	Bignoniaceae	Digomphia	Digomphia laurifolia	Digomphia laurifolia Benth.	73	227412	5.35681	1753.2	2931.93	0.242306	1.606	1178.73	1.36369	40.5667	66.4333	0.242306	1.606	25.8667	1.36369	0	47.5646	-0.566685	0.591038	47.5646	1.15772	1202.7	1515	0.36218	1.09501	312.3	0.732831	Notwetl	shrub
1309	Angiosperm	Sapindaceae	Dilodendron	Dilodendron bipinnatum	Dilodendron bipinnatum Radlk.	185	1744251	6.24161	1079	1693.67	-0.537686	0.173431	614.667	0.711117	49.3333	88	-0.537686	0.173431	38.6667	0.711117	0	37.2691	-0.566685	0.340447	37.2691	0.907131	910	1219.67	-0.324658	0.401993	309.667	0.726651	Notwetl	tree
1310	Angiosperm	Sapindaceae	Dilodendron	Dilodendron elegans	Dilodendron elegans (Radlk.) A.H.Gentry & Steyerm.	28	25358	4.40411	1665.03	3265.73	0.140305	1.99218	1600.7	1.85187	42.8333	78	0.140305	1.99218	35.1667	1.85187	0	111.285	-0.566685	2.142	111.285	2.70868	1151.37	1610.27	0.241723	1.31856	458.9	1.07684	Notwetl	tree
1311	Angiosperm	Leguminosae	Dimorphandra	Dimorphandra campinarum	Dimorphandra campinarum Ducke	10	28201	4.45026	2140.13	2557	0.689955	1.17223	416.867	0.482279	43.1333	70.5333	0.689955	1.17223	27.4	0.482279	0	17.307	-0.566685	-0.145431	17.307	0.421254	1329.8	1470.33	0.660428	0.990198	140.533	0.32977	Notwetl	tree
1312	Angiosperm	Leguminosae	Dimorphandra	Dimorphandra coccinea	Dimorphandra coccinea Ducke	17	7016	3.84609	2192.77	2780.63	0.750847	1.43096	587.867	0.680112	19.9	40.1667	0.750847	1.43096	20.2667	0.680112	0	10.1922	-0.566685	-0.318606	10.1922	0.248079	1427.13	1700.97	0.888826	1.53139	273.833	0.642566	wetl	tree
1313	Angiosperm	Leguminosae	Dimorphandra	Dimorphandra cuprea	Dimorphandra cuprea Sprague & Sandwith	75	257346	5.41052	1813.97	3145.7	0.312608	1.85331	1331.73	1.5407	21.7667	58	0.312608	1.85331	36.2333	1.5407	0	28.4096	-0.566685	0.124807	28.4096	0.691491	1321.8	1693.87	0.641655	1.51473	372.067	0.873077	wetl	tree
1314	Angiosperm	Leguminosae	Dimorphandra	Dimorphandra davisii	Dimorphandra davisii Sprague & Sandwith	15	39943	4.60144	2055	3014.5	0.591463	1.70152	959.5	1.11006	32	66.3333	0.591463	1.70152	34.3333	1.11006	0	117.825	-0.566685	2.30119	117.825	2.86787	1358	1590.9	0.726601	1.27311	232.9	0.546514	Notwetl	tree
1315	Angiosperm	Leguminosae	Dimorphandra	Dimorphandra gigantea	Dimorphandra gigantea Ducke	5	1141	3.05729	2157	2690	0.709468	1.3261	533	0.616636	22	74	0.709468	1.3261	52	0.616636	0	17.9641	-0.566685	-0.129437	17.9641	0.437248	1373	1672	0.761799	1.46342	299	0.701621	Notwetl	tree
1316	Angiosperm	Leguminosae	Dimorphandra	Dimorphandra ignea	Dimorphandra ignea Ducke	7	1075	3.03141	2157	2207	0.709468	0.767314	50	0.0578457	39	74	0.709468	0.767314	35	0.0578457	0	17.9641	-0.566685	-0.129437	17.9641	0.437248	1373	1431	0.761799	0.8979	58	0.1361	wetl	tree
1317	Angiosperm	Leguminosae	Dimorphandra	Dimorphandra macrostachya	Dimorphandra macrostachya Benth.	108	515274	5.71204	1866.73	3099.2	0.373654	1.79951	1232.47	1.42586	18	64	0.373654	1.79951	46	1.42586	0	35.327	-0.566685	0.293176	35.327	0.859861	1290.87	1689	0.569068	1.50331	398.133	0.934244	wetl	tree
1318	Angiosperm	Leguminosae	Dimorphandra	Dimorphandra parviflora	Dimorphandra parviflora Spruce ex Benth.	38	52039	4.71633	1897	2489	0.40867	1.09356	592	0.684894	39	70	0.40867	1.09356	31	0.684894	0	14.8923	-0.566685	-0.204204	14.8923	0.36248	1321	1448.87	0.639778	0.939825	127.867	0.300047	wetl	tree
1319	Angiosperm	Leguminosae	Dimorphandra	Dimorphandra pennigera	Dimorphandra pennigera Tul.	44	145205	5.16198	2176.83	3430.87	0.732414	2.18322	1254.03	1.45081	19	69.4667	0.732414	2.18322	50.4667	1.45081	0	17.9785	-0.566685	-0.129087	17.9785	0.437598	1369.53	1830.17	0.753665	1.83457	460.633	1.0809	wetl	tree
1320	Angiosperm	Leguminosae	Dimorphandra	Dimorphandra polyandra	Dimorphandra polyandra Benoist	6	1287	3.10958	2342	3337	0.923498	2.07463	995	1.15113	42	51	0.923498	2.07463	9	1.15113	0	9.96048	-0.566685	-0.324246	9.96048	0.242438	1366	1793	0.745373	1.74735	427	1.00198	Notwetl	tree
1321	Angiosperm	Leguminosae	Dimorphandra	Dimorphandra pullei	Dimorphandra pullei Amshoff	12	31608	4.4998	2164.87	2483	0.718569	1.08662	318.133	0.368053	32	73.6667	0.718569	1.08662	41.6667	0.368053	0.372391	13.818	-0.557621	-0.230354	13.4456	0.327266	1226.27	1538	0.417481	1.14898	311.733	0.731501	Notwetl	tree
[truncated: 3,830 more rows]

## Sheet: Planilha1
ID	Unique number identify
[truncated: 34 more rows]
